# Supplementary material for: Tetra­aqua­bis[3-(3-pyrid­yl)-5-(4-pyrid­yl)-1,2,4-triazolido]nickel(II) dihydrate
Source: Acta Crystallogr Sect E Struct Rep Online. 2009 Nov 14;65(Pt 12):m1590. doi: 10.1107/S1600536809047102 (PMC2971839; doi:10.1107/S1600536809047102)
Supplement: Supplementary file 2 [file e-65-m1590-Isup2.hkl]

# 
# h,k,l, Fc-squared, Fo-squared, sigma(Fo-squared) and status flag 
# 
data_I
_shelx_title ' AA in P1                    New: P-1' 
_shelx_refln_list_code          4 
_shelx_F_calc_maximum       94.80 
_exptl_crystal_F_000       267.96 
_reflns_d_resolution_high  0.8337 
 
loop_ 
 _symmetry_equiv_pos_as_xyz 
 'x, y, z' 
 '-x, -y, -z' 
 
_cell_length_a     8.2240 
_cell_length_b     9.1990 
_cell_length_c     9.3850 
_cell_angle_alpha  90.700 
_cell_angle_beta  104.960 
_cell_angle_gamma  96.470 
 
_shelx_F_squared_multiplier     1.000 
 
loop_ 
 _refln_index_h 
 _refln_index_k 
 _refln_index_l 
 _refln_F_squared_calc 
 _refln_F_squared_meas 
 _refln_F_squared_sigma 
 _refln_observed_status 
   2   0   0      646.82      695.35     19.74 o 
   3   0   0      102.90      109.59      3.56 o 
   4   0   0      203.75      128.00     59.33 o 
   5   0   0        1.39        1.41      1.68 o 
   6   0   0       26.82       29.68      5.00 o 
   7   0   0       10.17       16.65      4.90 o 
   8   0   0      328.91      337.03     28.71 o 
   9   0   0       10.39        9.67      4.87 o 
  -9   1   0       12.82       11.65      5.44 o 
  -8   1   0       37.01       37.82      3.82 o 
  -7   1   0      440.13      469.70     27.89 o 
  -6   1   0      262.40      311.41     12.63 o 
  -5   1   0      741.00      858.73     26.74 o 
  -4   1   0      100.74      112.81      4.25 o 
  -3   1   0       12.35       17.54      3.46 o 
  -2   1   0      910.76      963.02     17.50 o 
  -1   1   0      329.83      333.20      4.89 o 
   1   1   0     2613.59     1505.00    155.54 o 
   2   1   0      222.20      215.21      4.75 o 
   3   1   0      511.41      529.34     13.42 o 
   4   1   0     2291.76     2574.32     69.03 o 
   5   1   0      559.92      626.02     20.89 o 
   6   1   0       38.89       42.52      3.59 o 
   7   1   0        0.92        1.61      1.98 o 
   8   1   0      103.27      106.14     12.79 o 
   9   1   0      201.46      202.71     21.83 o 
  -9   2   0       13.47       13.70      6.31 o 
  -8   2   0       58.02       64.81      9.33 o 
  -7   2   0      102.16      105.30     10.54 o 
  -6   2   0       93.02       91.29      7.20 o 
  -5   2   0       48.84       57.45      2.99 o 
  -4   2   0        7.01       12.61      1.31 o 
  -3   2   0     1211.70     1318.85     38.11 o 
  -2   2   0     1132.62     1126.58     22.44 o 
  -1   2   0     2931.68     3096.05     45.19 o 
   0   2   0      439.71      474.13      6.34 o 
   1   2   0      262.86      300.97     17.51 o 
   2   2   0      903.15      775.18    118.70 o 
   3   2   0     1435.29     1150.55    118.80 o 
   4   2   0        2.30        7.59      2.43 o 
   5   2   0       29.97       38.59      2.67 o 
   6   2   0       15.47       11.09      3.44 o 
   7   2   0       42.30       46.23      4.80 o 
   8   2   0        5.66        7.82      2.01 o 
   9   2   0       18.90       20.18      6.82 o 
  -9   3   0       65.90       72.26     12.96 o 
  -8   3   0       66.81       71.39      9.91 o 
  -7   3   0        6.84       11.98      2.19 o 
  -6   3   0      272.38      275.32     11.54 o 
  -5   3   0      532.10      549.52     17.87 o 
  -4   3   0       78.45       69.43      3.32 o 
  -3   3   0      258.24      242.50     22.93 o 
  -2   3   0     2525.35     2507.23     51.14 o 
  -1   3   0      286.24      265.69      7.20 o 
   0   3   0      429.35      404.76     27.25 o 
   1   3   0     1529.73     1866.98     72.88 o 
   2   3   0     1405.35     1472.75     28.23 o 
   3   3   0      650.70      721.72     32.24 o 
   4   3   0        1.28        2.25      1.01 o 
   5   3   0        5.35       11.55      4.72 o 
   6   3   0       80.99       86.82      5.61 o 
   7   3   0       53.47       55.89      4.86 o 
   8   3   0      138.19      142.13     10.47 o 
  -9   4   0        8.08       10.54      6.04 o 
  -8   4   0       18.16       19.31      5.71 o 
  -7   4   0        6.04        4.05      1.76 o 
  -6   4   0       30.91       31.65      2.84 o 
  -5   4   0       43.99       49.96      3.45 o 
  -4   4   0      897.20      933.35     27.85 o 
  -3   4   0      496.74      473.81     12.03 o 
  -2   4   0     3012.97     3321.35     69.75 o 
  -1   4   0     4210.76     4627.51    106.86 o 
   0   4   0      682.46      634.62     16.27 o 
   1   4   0      873.72      967.86     40.16 o 
   2   4   0      622.16      605.42     26.33 o 
   3   4   0      486.36      398.65      9.00 o 
   4   4   0      420.89      439.13     13.24 o 
   5   4   0      236.63      236.98      9.61 o 
   6   4   0      544.16      463.48     27.50 o 
   7   4   0      135.85      134.72      8.78 o 
   8   4   0       28.71       25.55      4.90 o 
  -8   5   0       96.26      101.21     13.06 o 
  -7   5   0      404.01      426.41     35.22 o 
  -6   5   0      491.88      466.20     18.82 o 
  -5   5   0       22.53       20.26      2.33 o 
  -4   5   0      148.71      156.90      6.16 o 
  -3   5   0      276.68      287.90      9.74 o 
  -2   5   0      158.90      146.98      5.80 o 
  -1   5   0      368.12      390.56     10.90 o 
   0   5   0      302.65      278.32     13.41 o 
   1   5   0       22.79       18.00      3.26 o 
   2   5   0      179.55      160.77      9.37 o 
   3   5   0        4.25        5.14      1.44 o 
   4   5   0       92.23       97.65      9.07 o 
   5   5   0        1.30        2.05      2.12 o 
   6   5   0       48.70       50.67      7.62 o 
   7   5   0      263.29      226.89     17.73 o 
  -8   6   0       99.04      100.60     13.20 o 
  -7   6   0        0.93        0.71      2.15 o 
  -6   6   0        0.86        2.38      2.05 o 
  -5   6   0        3.14        7.77      1.58 o 
  -4   6   0       82.28       83.62      5.73 o 
  -3   6   0      284.34      281.16     11.92 o 
  -2   6   0      370.41      385.68     13.42 o 
  -1   6   0      379.37      385.33     27.35 o 
   0   6   0     1036.46     1172.19     61.52 o 
   1   6   0      401.95      442.43     26.39 o 
   2   6   0      430.26      374.13     19.71 o 
   3   6   0        9.16       11.95      3.56 o 
   4   6   0        4.17        3.09      2.69 o 
   5   6   0       20.53       26.09      5.51 o 
   6   6   0       14.15       13.60      4.94 o 
   7   6   0        1.07        1.78      2.28 o 
  -8   7   0       34.71       24.65      5.53 o 
  -7   7   0       83.05       77.56      8.27 o 
  -6   7   0       28.30       29.33      4.77 o 
  -5   7   0      150.82      142.56      9.60 o 
  -4   7   0      364.26      385.17     18.61 o 
  -3   7   0      793.97      772.28     28.91 o 
  -2   7   0        5.14        5.92      1.65 o 
  -1   7   0       33.02       39.42      6.04 o 
   0   7   0      413.30      471.17     32.34 o 
   1   7   0      899.50     1059.30     66.12 o 
   2   7   0       75.64       76.96      6.92 o 
   3   7   0       74.94       70.48      8.19 o 
   4   7   0       85.58       90.70      9.00 o 
   5   7   0      352.70      337.50     25.12 o 
   6   7   0       22.20       23.97      6.25 o 
  -7   8   0        1.53        0.79      1.89 o 
  -6   8   0       76.79       76.90      8.19 o 
  -5   8   0      440.05      419.70     23.23 o 
  -4   8   0      186.38      166.43      9.92 o 
  -3   8   0      219.56      227.50     11.38 o 
  -2   8   0      211.63      240.96     22.36 o 
  -1   8   0       80.65       82.23      8.76 o 
   0   8   0       65.87       78.14     11.62 o 
   1   8   0      348.58      426.55     37.91 o 
   2   8   0      180.59      177.83     16.05 o 
   3   8   0       78.00       72.09      9.60 o 
   4   8   0       37.64       25.89      4.60 o 
   5   8   0      298.40      266.14     22.60 o 
  -6   9   0       68.65       61.56      7.64 o 
  -5   9   0       29.23       26.59      4.67 o 
  -4   9   0       73.96       52.96      5.88 o 
  -3   9   0        7.36        7.69      4.06 o 
  -2   9   0      341.00      311.24     26.96 o 
  -1   9   0      667.16      718.78     54.16 o 
   0   9   0      325.09      398.58     34.12 o 
   1   9   0       11.07       16.22      7.19 o 
   2   9   0       15.86       21.02      6.31 o 
   3   9   0       30.71       30.25      6.14 o 
   4   9   0        9.61        8.56      3.46 o 
  -5  10   0       59.99       70.38     13.40 o 
  -4  10   0       32.50       33.21      7.89 o 
  -3  10   0      102.44       95.93     12.86 o 
  -2  10   0      168.75      187.23     20.21 o 
  -1  10   0       97.89      120.78     16.32 o 
   0  10   0      102.67      130.92     21.09 o 
   1  10   0        1.91       -0.13      2.65 o 
   2  10   0        1.03       10.51      4.67 o 
  -1  11   0      100.94      117.52     17.53 o 
   1 -11   1      140.52      153.12     20.18 o 
  -3 -10   1       59.86       74.61     11.52 o 
  -2 -10   1      123.07      163.90     25.22 o 
  -1 -10   1      367.75      486.45     51.61 o 
   0 -10   1      454.21      519.63     46.74 o 
   1 -10   1      177.23      210.34     25.15 o 
   2 -10   1      335.99      295.56     28.17 o 
   3 -10   1       27.07       24.34      6.61 o 
   4 -10   1        3.81        7.79      4.40 o 
  -4  -9   1       12.23       18.50      4.67 o 
  -3  -9   1       17.73       20.62      6.55 o 
  -2  -9   1       58.56       66.42     11.28 o 
  -1  -9   1       50.56       60.91     12.59 o 
   0  -9   1      109.75      125.55     14.47 o 
   1  -9   1       53.83       52.52      7.96 o 
   2  -9   1       20.75       34.12      8.73 o 
   3  -9   1      376.33      320.17     15.89 o 
   4  -9   1      234.40      197.57     12.20 o 
   5  -9   1       86.34       84.17      8.68 o 
   6  -9   1        3.50        6.88      6.77 o 
  -5  -8   1       59.12       59.67      8.70 o 
  -4  -8   1      160.92      111.31      9.13 o 
  -3  -8   1      360.66      310.43     22.97 o 
  -2  -8   1      567.58      682.18     54.90 o 
  -1  -8   1      506.87      553.51     41.57 o 
   0  -8   1      163.37      179.01     16.18 o 
   1  -8   1      355.97      396.26     33.54 o 
   2  -8   1       58.62       49.39      3.95 o 
   3  -8   1        5.00        4.18      2.15 o 
   4  -8   1       13.43       17.59      5.24 o 
   5  -8   1       35.95       33.97      4.90 o 
   6  -8   1        0.61        0.72      1.64 o 
   7  -8   1        0.45       -0.03      2.10 o 
  -6  -7   1      123.48      107.59     11.38 o 
  -5  -7   1       13.49       18.57      4.60 o 
  -4  -7   1      263.97      188.11     12.79 o 
  -3  -7   1      154.96      126.56     11.11 o 
  -2  -7   1       99.69      110.10     13.20 o 
  -1  -7   1      129.79      149.69     13.23 o 
   0  -7   1      252.16      260.47     17.80 o 
   1  -7   1      354.25      379.97     20.30 o 
   2  -7   1      542.11      506.77     19.32 o 
   3  -7   1      100.52       96.07      6.22 o 
   4  -7   1      299.95      311.65     15.76 o 
   5  -7   1      266.65      237.00     14.40 o 
   6  -7   1      135.61      138.32     10.62 o 
   7  -7   1       62.94       75.63      8.16 o 
  -7  -6   1       12.15       12.32      4.06 o 
  -6  -6   1      122.02      116.48     10.54 o 
  -5  -6   1      270.86      269.30     21.05 o 
  -4  -6   1      108.30       77.94      6.68 o 
  -3  -6   1       95.03       80.08      7.49 o 
  -2  -6   1     1174.76     1294.82     71.45 o 
  -1  -6   1      903.56      992.65     53.42 o 
   0  -6   1      878.83      862.69     65.18 o 
   1  -6   1      111.36      107.69      4.99 o 
   2  -6   1      291.61      301.94     11.82 o 
   3  -6   1      270.35      281.93     18.77 o 
   4  -6   1       97.99      107.78      7.13 o 
   5  -6   1      136.11      145.08     10.37 o 
   6  -6   1      209.65      197.21     18.27 o 
   7  -6   1       11.18       21.83      5.34 o 
   8  -6   1       57.24       45.90      8.73 o 
  -8  -5   1       78.86       70.11      8.39 o 
  -7  -5   1      300.34      256.44     19.61 o 
  -6  -5   1       59.39       62.22      6.38 o 
  -5  -5   1        9.13       10.27      2.65 o 
  -4  -5   1        6.96        7.45      2.08 o 
  -3  -5   1       51.34       51.51      5.14 o 
  -2  -5   1      242.54      234.14     14.37 o 
  -1  -5   1     2224.75     2344.04    104.40 o 
   0  -5   1      506.87      528.43     22.82 o 
   1  -5   1       14.27       13.27      1.39 o 
   2  -5   1       62.17       79.74      4.17 o 
   3  -5   1        8.83        7.86      1.81 o 
   4  -5   1       26.39       26.80      4.63 o 
   5  -5   1      121.75      107.49      5.22 o 
   6  -5   1       67.48       69.71      8.19 o 
   7  -5   1      401.68      406.87     31.70 o 
   8  -5   1       86.37       92.24     12.63 o 
  -8  -4   1       13.22       12.99      4.23 o 
  -7  -4   1       21.35       26.95      3.44 o 
  -6  -4   1      255.17      241.59     10.47 o 
  -5  -4   1       15.15       11.36      1.39 o 
  -4  -4   1      186.72      183.03      6.49 o 
  -3  -4   1     1979.52     2128.67     51.99 o 
  -2  -4   1      809.23      844.85     18.89 o 
  -1  -4   1      397.06      354.33     14.44 o 
   0  -4   1       16.16       10.76      2.42 o 
   1  -4   1      256.12      269.94      8.18 o 
   2  -4   1     1844.96     2038.48     56.57 o 
   3  -4   1      352.47      364.59     17.66 o 
   4  -4   1      161.82      150.92      5.51 o 
   5  -4   1        2.86        4.25      1.23 o 
   6  -4   1      102.87      108.73     10.34 o 
   7  -4   1       32.51       31.56      6.38 o 
   8  -4   1       65.94       74.68     12.73 o 
  -8  -3   1      102.23       99.09      8.12 o 
  -7  -3   1      116.49      121.61      7.95 o 
  -6  -3   1       82.63       78.22      4.93 o 
  -5  -3   1      499.91      476.52     16.15 o 
  -4  -3   1      105.98       71.99     13.46 o 
  -3  -3   1     1461.97     1114.11     24.81 o 
  -2  -3   1      396.64      441.85     25.07 o 
  -1  -3   1       56.37       50.77      5.31 o 
   0  -3   1       42.54       52.50      1.74 o 
   1  -3   1     1074.64     1191.70     28.57 o 
   2  -3   1     2044.67     2170.34     75.99 o 
   3  -3   1     1785.22     1953.81    110.59 o 
   4  -3   1        1.32        1.13      0.55 o 
   5  -3   1      493.84      485.60     17.51 o 
   6  -3   1      383.35      395.08     28.91 o 
   7  -3   1      191.57      207.98     20.35 o 
   8  -3   1       39.47       35.32      7.59 o 
   9  -3   1       13.45       13.46      5.44 o 
  -9  -2   1       67.02       71.29     11.75 o 
  -8  -2   1       34.53       35.75      4.72 o 
  -7  -2   1        1.14        4.91      1.83 o 
  -6  -2   1       15.30       18.33      2.35 o 
  -5  -2   1      436.60      446.19     21.83 o 
  -4  -2   1     1171.76     1295.92     35.45 o 
  -3  -2   1     1760.78     1620.93     34.62 o 
  -2  -2   1     1054.93     1051.71     31.50 o 
  -1  -2   1      926.50      578.31    103.44 o 
   0  -2   1     3181.49     3600.28     63.31 o 
   1  -2   1     2463.70     2625.16     73.57 o 
   2  -2   1      108.41      127.81      3.39 o 
   3  -2   1      194.15      203.25      4.88 o 
   4  -2   1        7.23        9.92      0.82 o 
   5  -2   1      329.15      332.43     10.60 o 
   6  -2   1      217.63      212.55     10.39 o 
   7  -2   1      311.74      343.44     26.73 o 
   8  -2   1      143.93      160.03     18.67 o 
   9  -2   1      143.54      135.46     19.61 o 
  -9  -1   1       15.00       24.88      7.42 o 
  -8  -1   1      331.94      324.90     25.75 o 
  -7  -1   1       21.89       19.51      4.03 o 
  -6  -1   1       23.21       20.48      2.21 o 
  -5  -1   1      105.04      112.51      4.81 o 
  -4  -1   1     1581.87     1787.48     67.14 o 
  -3  -1   1      339.04      313.57     30.05 o 
  -2  -1   1     3274.54     3442.66     88.31 o 
  -1  -1   1       21.61       17.80      0.71 o 
   0  -1   1     2711.59     1572.14     24.75 o 
   1  -1   1      424.76      495.05     13.94 o 
   2  -1   1        2.31        4.03      0.29 o 
   3  -1   1      630.80      737.38     29.11 o 
   4  -1   1      173.10      153.76      8.90 o 
   5  -1   1      538.25      615.09     33.98 o 
   6  -1   1      285.71      336.70     13.05 o 
   7  -1   1      172.42      162.35     13.50 o 
   8  -1   1        2.77       10.51      5.27 o 
   9  -1   1        6.47        5.57      4.94 o 
  -9   0   1        3.41        8.37      2.68 o 
  -8   0   1        0.89        0.74      2.18 o 
  -7   0   1      245.28      227.80     16.69 o 
  -6   0   1       75.16       77.63      7.62 o 
  -5   0   1       37.27       26.66      3.76 o 
  -4   0   1      320.47      308.36     19.78 o 
  -3   0   1      760.61      693.66     15.02 o 
  -2   0   1      678.13      672.68     16.45 o 
   1   0   1     1009.17     1106.98     19.10 o 
   2   0   1       91.93      113.36      3.19 o 
   3   0   1      453.16      488.49     13.41 o 
   4   0   1       54.54       44.56      3.86 o 
   5   0   1        0.94        0.54      1.58 o 
   6   0   1      306.59      340.59     22.20 o 
   7   0   1      158.52      171.59     16.92 o 
   8   0   1       94.46      100.40     13.73 o 
   9   0   1       76.68       75.11     11.48 o 
  -9   1   1      276.76      245.19     14.40 o 
  -8   1   1       26.21       23.77      3.49 o 
  -7   1   1       45.21       44.01      5.66 o 
  -6   1   1       49.70       55.97      4.14 o 
  -5   1   1      912.66     1025.90     40.97 o 
  -4   1   1      209.56      180.68      6.41 o 
  -3   1   1     1000.78     1019.86     33.31 o 
  -2   1   1     1148.71     1187.20     28.74 o 
   0   1   1      605.42      511.52     88.48 o 
   1   1   1     3799.24      125.82      3.32 o 
   2   1   1       63.20       71.14      2.25 o 
   3   1   1     1085.71     1241.69     32.15 o 
   4   1   1       34.81       42.25      2.68 o 
   5   1   1       56.00       53.70      3.98 o 
   6   1   1        5.41        6.23      2.35 o 
   7   1   1      231.53      249.62     20.79 o 
   8   1   1      167.98      171.12     18.67 o 
   9   1   1      154.60      139.12     18.64 o 
  -9   2   1       12.60       12.09      5.44 o 
  -8   2   1       23.68       21.50      3.13 o 
  -7   2   1      262.73      265.78     12.60 o 
  -6   2   1      731.20      726.63     26.95 o 
  -5   2   1     1555.37     1627.59     49.96 o 
  -4   2   1     2336.57     2599.54     71.05 o 
  -3   2   1       83.84       86.85      5.89 o 
  -2   2   1      255.99      232.63     10.67 o 
  -1   2   1      961.01     1036.06     21.57 o 
   0   2   1      210.11      226.69     16.25 o 
   1   2   1       64.98       52.30      4.63 o 
   2   2   1      136.80      149.58     11.05 o 
   3   2   1      205.87      211.80     31.61 o 
   4   2   1      909.91     1049.38     31.81 o 
   5   2   1      163.56      181.45      8.62 o 
   6   2   1      153.01      164.11      8.81 o 
   7   2   1      144.22      160.89     10.11 o 
   8   2   1       58.62       57.59      9.67 o 
  -9   3   1        2.24       -0.77      2.95 o 
  -8   3   1       46.93       46.35      4.78 o 
  -7   3   1        0.58        4.59      2.57 o 
  -6   3   1      753.36      770.33     28.98 o 
  -5   3   1      187.80      161.91      7.61 o 
  -4   3   1      272.21      318.60     10.62 o 
  -3   3   1      828.06      888.74     19.45 o 
  -2   3   1     1873.10     1854.60     35.32 o 
  -1   3   1     2058.74     2188.50     81.33 o 
   0   3   1        6.91       10.28      1.06 o 
   1   3   1        2.26        4.61      0.69 o 
   2   3   1      905.99      988.56     20.40 o 
   3   3   1       60.13       54.31      3.32 o 
   4   3   1      403.26      393.61     20.42 o 
   5   3   1       54.39       39.76      6.70 o 
   6   3   1       59.71       62.78      4.52 o 
   7   3   1        0.56        1.48      4.05 o 
   8   3   1        2.28        8.59      3.07 o 
  -9   4   1       51.14       53.32      9.23 o 
  -8   4   1      295.86      269.10     14.27 o 
  -7   4   1       23.01       22.63      6.06 o 
  -6   4   1        1.16        5.16      1.59 o 
  -5   4   1        2.27        2.02      1.23 o 
  -4   4   1        1.58        6.96      2.65 o 
  -3   4   1      529.73      519.65     13.08 o 
  -2   4   1     2373.83     2527.13     52.68 o 
  -1   4   1     1040.59     1094.60     42.46 o 
   0   4   1       73.96       83.49      2.03 o 
   1   4   1      878.74     1026.49     41.74 o 
   2   4   1       60.58       37.61      2.82 o 
   3   4   1      223.73      220.10      6.42 o 
   4   4   1        3.05        4.00      0.89 o 
   5   4   1       96.95       91.49      4.67 o 
   6   4   1      551.25      484.91     28.74 o 
   7   4   1      323.19      271.92     19.27 o 
   8   4   1      189.09      169.07     16.65 o 
  -9   5   1        7.10        1.81      3.90 o 
  -8   5   1      119.04      107.22     13.30 o 
  -7   5   1      298.58      277.98     14.42 o 
  -6   5   1       90.52      104.98      9.82 o 
  -5   5   1      147.74      148.29      6.31 o 
  -4   5   1     1312.53     1311.55     35.65 o 
  -3   5   1     1152.47     1179.78     30.33 o 
  -2   5   1      492.67      500.84     12.80 o 
  -1   5   1       35.06       27.57      1.32 o 
   0   5   1      701.09      787.78     36.80 o 
   1   5   1     1163.87     1351.90     66.28 o 
   2   5   1      487.19      508.95     26.83 o 
   3   5   1       58.92       58.70      6.85 o 
   4   5   1      187.44      188.01     13.26 o 
   5   5   1        1.25        3.09      2.32 o 
   6   5   1       77.46       70.38      7.56 o 
   7   5   1      111.50      108.02     10.91 o 
  -8   6   1       88.28      104.65     10.28 o 
  -7   6   1      208.25      191.67      9.84 o 
  -6   6   1      243.17      238.29     10.33 o 
  -5   6   1      307.73      307.31     11.93 o 
  -4   6   1      484.38      457.45     14.79 o 
  -3   6   1     1090.50     1090.39     30.53 o 
  -2   6   1        3.84       14.62     10.81 o 
  -1   6   1       58.61       53.60      2.67 o 
   0   6   1      111.06      114.94      9.10 o 
   1   6   1      501.20      559.25     33.85 o 
   2   6   1      139.30      137.71     11.18 o 
   3   6   1        1.04        3.63      1.68 o 
   4   6   1        9.27        8.76      3.79 o 
   5   6   1      497.22      489.74     32.40 o 
   6   6   1       82.30       99.26     12.93 o 
   7   6   1       54.67       47.98      9.13 o 
  -8   7   1        0.77        9.28      6.93 o 
  -7   7   1       24.01       25.47      3.29 o 
  -6   7   1       28.69       26.06      3.10 o 
  -5   7   1       57.24       59.05      4.53 o 
  -4   7   1       31.04       26.97      3.52 o 
  -3   7   1      102.65      105.64      6.36 o 
  -2   7   1      299.69      290.48     10.73 o 
  -1   7   1      252.57      285.11     21.99 o 
   0   7   1      869.87     1117.02     70.11 o 
   1   7   1      612.44      683.29     45.40 o 
   2   7   1       17.44       21.83      3.79 o 
   3   7   1      129.41       99.80      7.62 o 
   4   7   1       18.06       12.56      4.87 o 
   5   7   1        7.39        5.44      3.22 o 
   6   7   1       20.92       22.20      7.09 o 
  -7   8   1       20.68       25.86      5.06 o 
  -6   8   1      193.48      169.17     12.23 o 
  -5   8   1      496.34      450.87     23.05 o 
  -4   8   1      535.31      491.09     23.11 o 
  -3   8   1        1.05        4.27      2.43 o 
  -2   8   1      160.20      169.50     14.07 o 
  -1   8   1       17.03       13.40      4.40 o 
   0   8   1      242.27      272.35     27.10 o 
   1   8   1       49.91       54.43      9.94 o 
   2   8   1       15.33       21.29      4.40 o 
   3   8   1       76.03       55.00      6.45 o 
   4   8   1      547.75      494.11     36.16 o 
   5   8   1      111.73       93.11     11.28 o 
  -6   9   1       15.19       16.98      4.17 o 
  -5   9   1       72.21       75.84      7.02 o 
  -4   9   1      419.39      400.73     30.25 o 
  -3   9   1      292.84      277.56     24.68 o 
  -2   9   1      174.23      189.18     18.54 o 
  -1   9   1      612.03      694.03     57.49 o 
   0   9   1      394.38      501.56     47.04 o 
   1   9   1       31.25       41.54      8.56 o 
   2   9   1       68.67       58.80     10.17 o 
   3   9   1       28.11       25.86      4.97 o 
   4   9   1       33.85       35.02      7.89 o 
  -5  10   1      106.15      108.59     17.49 o 
  -4  10   1       29.91       29.88      5.98 o 
  -3  10   1       65.67       58.26     11.48 o 
  -2  10   1       71.79       79.78     12.22 o 
  -1  10   1       91.56      115.85     16.65 o 
   0  10   1      116.04      155.74     23.37 o 
   1  10   1       80.51       85.42     12.02 o 
   2  10   1        0.80        3.73      4.33 o 
  -3 -10   2       74.21       80.89     12.49 o 
  -2 -10   2       41.77       60.51     12.66 o 
  -1 -10   2      192.54      211.21     27.53 o 
   0 -10   2      176.22      173.57     20.18 o 
   1 -10   2       45.27       36.63      8.83 o 
   2 -10   2       30.68       30.86      8.93 o 
   3 -10   2       30.71       22.77      6.28 o 
   4 -10   2        7.14       10.24      5.07 o 
  -4  -9   2      200.09      227.23     25.42 o 
  -3  -9   2      357.27      446.22     45.90 o 
  -2  -9   2        0.88        8.63      6.11 o 
  -1  -9   2       22.37       18.64      5.98 o 
   0  -9   2       38.92       45.06      8.60 o 
   1  -9   2      470.53      522.28     46.54 o 
   2  -9   2       54.07       58.86      8.97 o 
   3  -9   2      126.80      104.76      7.76 o 
   4  -9   2       87.46       81.89      7.61 o 
   5  -9   2       72.86       61.84      7.04 o 
  -5  -8   2      122.14       83.11      9.50 o 
  -4  -8   2      183.65      185.05     17.49 o 
  -3  -8   2       65.52       89.86     14.00 o 
  -2  -8   2      150.84      187.30     21.99 o 
  -1  -8   2       44.48       64.00      8.63 o 
   0  -8   2       51.82       49.43      6.88 o 
   1  -8   2      128.46      127.44      6.81 o 
   2  -8   2       89.75       87.54      5.82 o 
   3  -8   2        0.85        0.25      1.17 o 
   4  -8   2       94.11       90.11      7.52 o 
   5  -8   2      180.15      174.37     13.72 o 
   6  -8   2      138.75      132.92     12.34 o 
  -6  -7   2       47.22       42.68      8.13 o 
  -5  -7   2       65.97       42.95      5.14 o 
  -4  -7   2      170.04      165.27     13.46 o 
  -3  -7   2       49.29       63.93      9.74 o 
  -2  -7   2      416.34      469.49     32.81 o 
  -1  -7   2      640.64      693.26     46.81 o 
   0  -7   2      312.86      278.52     39.22 o 
   1  -7   2        9.79        7.37      1.59 o 
   2  -7   2       14.96       17.34      2.47 o 
   3  -7   2        0.79        0.55      1.19 o 
   4  -7   2      124.29      122.59      8.23 o 
   5  -7   2       21.12       31.39      8.51 o 
   6  -7   2       23.90       29.09      8.14 o 
   7  -7   2       44.36       41.64      9.97 o 
  -7  -6   2       20.14       26.90      6.41 o 
  -6  -6   2       68.25       74.48      9.13 o 
  -5  -6   2      103.64       93.78     10.54 o 
  -4  -6   2       12.70       10.64      3.42 o 
  -3  -6   2       61.03       65.58      6.95 o 
  -2  -6   2      118.02      112.89     10.81 o 
  -1  -6   2      461.12      444.35     13.52 o 
   0  -6   2        0.90        0.26      0.92 o 
   1  -6   2       50.83       55.53      3.53 o 
   2  -6   2      169.36      185.54      8.53 o 
   3  -6   2      374.11      385.03     17.24 o 
   4  -6   2      508.31      512.74     24.83 o 
   5  -6   2      558.71      610.12     43.15 o 
   6  -6   2      146.71      153.52     15.61 o 
   7  -6   2      145.91      142.07     15.98 o 
  -8  -5   2      141.46      127.60     13.63 o 
  -7  -5   2      244.64      227.36     19.21 o 
  -6  -5   2      276.48      270.08     12.09 o 
  -5  -5   2      409.81      475.97     35.06 o 
  -4  -5   2      274.26      262.00      9.48 o 
  -3  -5   2      478.29      512.85     15.79 o 
  -2  -5   2      339.78      335.02     15.14 o 
  -1  -5   2      765.58      768.17     60.88 o 
   0  -5   2     1121.79     1219.07     45.10 o 
   1  -5   2      184.24      174.00     13.05 o 
   2  -5   2      534.03      544.28     19.13 o 
   3  -5   2      518.38      563.85     30.76 o 
   4  -5   2       35.62       43.35      5.57 o 
   5  -5   2       74.67       82.67      8.50 o 
   6  -5   2       81.72       77.23      9.07 o 
   7  -5   2      176.42      159.97     16.02 o 
   8  -5   2      134.25      135.22     18.87 o 
  -8  -4   2        1.26       -0.64      1.37 o 
  -7  -4   2       54.23       56.08      4.81 o 
  -6  -4   2       24.63       27.10      2.96 o 
  -5  -4   2      276.14      229.32     29.88 o 
  -4  -4   2      224.89      127.57     38.15 o 
  -3  -4   2      556.66      576.19     20.38 o 
  -2  -4   2      290.50      278.33      7.57 o 
  -1  -4   2       42.94       40.66      2.87 o 
   0  -4   2       35.47       26.08      1.75 o 
   1  -4   2      414.92      434.72     13.78 o 
   2  -4   2       10.29       15.75      2.25 o 
   3  -4   2      341.45      389.38     20.92 o 
   4  -4   2      310.15      276.99     18.54 o 
   5  -4   2      191.13      187.70     14.34 o 
   6  -4   2       78.51       70.85      8.36 o 
   7  -4   2      328.24      332.96     29.52 o 
   8  -4   2       72.55       77.03     13.30 o 
  -9  -3   2        0.71        2.92      3.46 o 
  -8  -3   2       23.33       24.29      3.67 o 
  -7  -3   2      160.13      158.68      8.92 o 
  -6  -3   2      146.62      157.15     28.71 o 
  -5  -3   2       54.89       49.75      5.57 o 
  -4  -3   2      190.00      205.89      9.72 o 
  -3  -3   2      587.61      517.57     46.71 o 
  -2  -3   2       11.97        4.22      3.46 o 
  -1  -3   2       22.54       21.24      1.70 o 
   0  -3   2       36.21       59.52     17.12 o 
   1  -3   2      206.83      205.63      8.80 o 
   2  -3   2      172.79      157.72      8.29 o 
   3  -3   2       75.43       67.96      5.54 o 
   4  -3   2       99.17      103.72      8.90 o 
   5  -3   2      479.70      455.83     27.87 o 
   6  -3   2       11.46       14.17      4.20 o 
   7  -3   2        2.41        4.00      3.90 o 
   8  -3   2       17.42       23.71      7.82 o 
  -9  -2   2        0.98        3.73      3.93 o 
  -8  -2   2      178.53      179.44     10.69 o 
  -7  -2   2      231.08      234.39     11.47 o 
  -6  -2   2      638.80      719.04     63.72 o 
  -5  -2   2      117.23      123.04      5.46 o 
  -4  -2   2      233.37      220.99     15.87 o 
  -3  -2   2      757.38      731.48     17.48 o 
  -2  -2   2     3193.34     3032.54     61.40 o 
   0  -2   2      325.83      308.96      9.60 o 
   1  -2   2        9.04       12.93      1.65 o 
   2  -2   2      737.38      797.69     31.97 o 
   3  -2   2      514.73      523.12     24.65 o 
   4  -2   2      837.12      985.39     49.16 o 
   5  -2   2      460.34      522.78     31.63 o 
   6  -2   2     1182.77     1250.63     74.91 o 
   7  -2   2       22.07       17.66      5.17 o 
   8  -2   2      160.79      172.22     17.86 o 
  -9  -1   2      151.88      149.36     16.12 o 
  -8  -1   2       21.66       23.91      6.11 o 
  -7  -1   2       10.56        5.10      2.82 o 
  -6  -1   2       27.87       36.30      2.86 o 
  -5  -1   2      316.75      320.96     10.22 o 
  -4  -1   2     2549.27     2577.73     60.83 o 
  -3  -1   2     1534.54     1596.26     32.59 o 
   0  -1   2       21.69        9.70      0.54 o 
   1  -1   2     1332.18     1355.42     15.53 o 
   2  -1   2      404.59      401.30     15.98 o 
   3  -1   2      219.31      325.91     15.18 o 
   4  -1   2        1.19        5.67      1.88 o 
   5  -1   2       36.13       35.49      4.84 o 
   6  -1   2      741.10      765.99     47.65 o 
   7  -1   2      287.41      312.48     24.68 o 
   8  -1   2        1.72        6.92      4.00 o 
  -9   0   2      295.61      290.27     18.76 o 
  -8   0   2      106.60      105.53      7.95 o 
  -7   0   2      171.42      149.56     12.83 o 
  -6   0   2      209.02      219.07     15.01 o 
  -5   0   2      944.03      916.72     41.70 o 
  -4   0   2      486.44      449.92     19.61 o 
  -3   0   2       49.18       63.61      2.48 o 
  -1   0   2      771.86       18.77      1.01 o 
   0   0   2      716.89      547.56     13.10 o 
   1   0   2      486.69      512.06      8.78 o 
   2   0   2       24.45       23.35      1.93 o 
   3   0   2     1142.67     1291.49     50.30 o 
   4   0   2      343.28      335.38     18.07 o 
   5   0   2      675.21      672.21     37.61 o 
   6   0   2       43.34       54.26      7.86 o 
   7   0   2      298.67      321.28     26.26 o 
   8   0   2       27.69       22.06      6.78 o 
  -9   1   2        0.39        0.91      1.59 o 
  -8   1   2       81.70       79.31      6.70 o 
  -7   1   2       43.90       40.20      6.51 o 
  -6   1   2      195.51      185.38      9.22 o 
  -5   1   2      717.73      727.86     24.27 o 
  -4   1   2      422.52      422.63     13.15 o 
  -3   1   2       47.34       45.63      2.14 o 
  -2   1   2        3.91        3.22      0.27 o 
  -1   1   2      175.63      172.28      2.72 o 
   0   1   2     1735.32     1993.39     48.34 o 
   1   1   2       30.28       34.92      1.41 o 
   2   1   2      759.91      965.45     23.81 o 
   3   1   2        9.96        6.60      1.29 o 
   4   1   2      669.61      728.83     24.07 o 
   5   1   2      220.50      237.14     11.19 o 
   6   1   2       18.24       18.23      4.60 o 
   7   1   2        1.57        6.61      3.73 o 
   8   1   2      103.62      108.16     12.39 o 
  -9   2   2       18.40       16.21      3.53 o 
  -8   2   2       66.65       61.34      5.80 o 
  -7   2   2      512.21      502.35     22.90 o 
  -6   2   2      853.06      842.25     31.30 o 
  -5   2   2       38.31       28.22      6.13 o 
  -4   2   2      504.21      528.29     17.37 o 
  -3   2   2      241.62      229.37      5.09 o 
  -2   2   2      416.38      416.16     11.80 o 
  -1   2   2     1326.56     1287.61     23.52 o 
   0   2   2       97.92       72.34     13.28 o 
   1   2   2       91.98       75.90     14.94 o 
   2   2   2      295.06      329.94     14.27 o 
   3   2   2      225.15      224.38      7.89 o 
   4   2   2     1040.45     1122.94     35.77 o 
   5   2   2      113.40      106.02     10.88 o 
   6   2   2       47.72       42.02      5.14 o 
   7   2   2      330.19      340.36     23.71 o 
   8   2   2      153.35      164.03     16.22 o 
  -9   3   2       23.46       25.85      4.32 o 
  -8   3   2        0.68        4.60      2.62 o 
  -7   3   2        2.28        6.81      4.30 o 
  -6   3   2      642.36      675.13     27.06 o 
  -5   3   2      718.36      734.67     27.84 o 
  -4   3   2      546.52      616.65     45.35 o 
  -3   3   2     3211.08     3385.05     88.99 o 
  -2   3   2     1382.82     1513.52     30.63 o 
  -1   3   2        4.36        8.73      1.37 o 
   0   3   2        4.09        4.68      0.92 o 
   1   3   2      155.10      176.50      9.10 o 
   2   3   2     2505.07     2481.55     54.42 o 
   3   3   2     1292.25     1306.47     34.69 o 
   4   3   2      664.00      609.99     30.46 o 
   5   3   2      464.26      455.86     17.44 o 
   6   3   2        1.51        1.01      0.65 o 
   7   3   2        3.90        8.06      3.22 o 
   8   3   2       95.18       88.14     13.03 o 
  -9   4   2       69.16       67.74      6.70 o 
  -8   4   2      359.64      343.62     18.42 o 
  -7   4   2      194.50      181.63     10.22 o 
  -6   4   2       89.76       89.58      6.23 o 
  -5   4   2      198.25      211.16      7.52 o 
  -4   4   2        9.58        8.31      1.14 o 
  -3   4   2        2.16        3.11      0.97 o 
  -2   4   2      231.33      226.43      5.99 o 
  -1   4   2      150.16      204.77      5.47 o 
   0   4   2       11.31        9.20      1.12 o 
   1   4   2        3.39        1.11      1.01 o 
   2   4   2      217.85      210.74     12.05 o 
   3   4   2       55.55       49.48      2.55 o 
   4   4   2        1.14        2.22      0.90 o 
   5   4   2      229.10      230.37     11.69 o 
   6   4   2      845.11      741.08     46.24 o 
   7   4   2       55.18       56.58      8.46 o 
  -9   5   2        7.42        8.29      4.50 o 
  -8   5   2        0.41        5.13      4.08 o 
  -7   5   2       99.41       89.39      5.88 o 
  -6   5   2       71.12       68.97      4.46 o 
  -5   5   2       87.06       85.24      4.74 o 
  -4   5   2       30.14       33.17      2.47 o 
  -3   5   2      357.38      357.61     10.36 o 
  -2   5   2      640.05      633.38     15.79 o 
  -1   5   2      639.21      730.99     19.47 o 
   0   5   2       14.62        9.03      2.38 o 
   1   5   2      198.30      214.73     14.04 o 
   2   5   2        1.27        4.37      2.45 o 
   3   5   2       39.79       40.63      5.74 o 
   4   5   2       25.64       25.69      4.16 o 
   5   5   2       15.43       23.20      4.30 o 
   6   5   2      151.55      153.92     13.63 o 
   7   5   2      252.96      212.01     20.01 o 
  -8   6   2      185.22      187.33     10.60 o 
  -7   6   2      264.67      269.29     13.02 o 
  -6   6   2      109.88      107.69      5.95 o 
  -5   6   2      320.52      317.94     12.16 o 
  -4   6   2      154.50      141.84      6.36 o 
  -3   6   2       76.05       88.48      4.93 o 
  -2   6   2       95.68       99.18      7.86 o 
  -1   6   2      388.40      488.30     29.82 o 
   0   6   2       71.63       81.96      7.82 o 
   1   6   2      232.40      256.74     16.32 o 
   2   6   2      288.38      225.75     13.03 o 
   3   6   2      963.64     1053.59     62.86 o 
   4   6   2      210.40      198.11     17.83 o 
   5   6   2      106.66      110.20     13.87 o 
   6   6   2       33.18       28.61      5.98 o 
  -8   7   2       88.75       78.47      7.33 o 
  -7   7   2      125.18      120.94      7.47 o 
  -6   7   2      126.39      109.03      6.83 o 
  -5   7   2       42.89       52.42      4.24 o 
  -4   7   2      644.49      704.34     24.72 o 
  -3   7   2      135.95      133.96      6.89 o 
  -2   7   2        3.00        5.03      1.04 o 
  -1   7   2       17.81       27.53      5.41 o 
   0   7   2      539.91      607.60     40.80 o 
   1   7   2      449.93      440.82     27.67 o 
   2   7   2      217.16      155.43     10.68 o 
   3   7   2       98.79      100.03     12.56 o 
   4   7   2      469.17      495.99     38.21 o 
   5   7   2       44.47       42.91      9.44 o 
  -7   8   2        2.41        2.18      1.79 o 
  -6   8   2       30.84       27.99      5.09 o 
  -5   8   2      106.39       96.95      6.35 o 
  -4   8   2      199.00      179.22     10.20 o 
  -3   8   2      190.30      174.66     21.15 o 
  -2   8   2      103.21      116.28     14.04 o 
  -1   8   2        3.56       12.12      5.61 o 
   0   8   2       10.58       17.16      5.20 o 
   1   8   2      121.04      115.81     11.32 o 
   2   8   2       21.84       18.64      3.96 o 
   3   8   2       30.53       23.34      6.35 o 
   4   8   2       95.82       91.53     10.98 o 
  -6   9   2       96.52      103.03      8.93 o 
  -5   9   2      151.51      143.61     11.69 o 
  -4   9   2       71.00       64.07      8.19 o 
  -3   9   2        6.33        6.14      4.37 o 
  -2   9   2        5.06        2.99      3.16 o 
  -1   9   2      167.93      239.21     27.23 o 
   0   9   2        1.82       12.83      4.50 o 
   1   9   2        8.88       14.27      5.81 o 
   2   9   2       34.43       23.40      4.94 o 
   3   9   2       65.53       58.76      8.53 o 
  -5  10   2       37.22       32.00      8.06 o 
  -4  10   2        7.94       10.85      5.71 o 
  -3  10   2       73.46       69.21     13.63 o 
  -2  10   2      108.98      137.34     21.09 o 
  -1  10   2      263.02      337.46     38.41 o 
   0  10   2      153.55      163.83     20.25 o 
   1  10   2       29.75       26.33      8.60 o 
   2  10   2      141.89      113.50     11.28 o 
  -2 -10   3       40.37       53.62     11.38 o 
  -1 -10   3        8.24       15.55      6.04 o 
   0 -10   3        0.99        6.72      4.03 o 
   1 -10   3      260.54      263.52     28.27 o 
   2 -10   3      254.07      218.70     22.60 o 
   3 -10   3       77.47       83.17     14.00 o 
  -4  -9   3      279.51      266.41     25.12 o 
  -3  -9   3      212.22      262.25     31.70 o 
  -2  -9   3       28.18       28.88      9.00 o 
  -1  -9   3       37.59       46.27      8.60 o 
   0  -9   3       30.58       30.99      7.69 o 
   1  -9   3       34.25       29.75      8.23 o 
   2  -9   3        0.69        1.14      1.67 o 
   3  -9   3        9.37        9.30      3.17 o 
   4  -9   3       73.93       67.44      6.57 o 
   5  -9   3       61.56       65.10      7.82 o 
  -5  -8   3       69.24       65.91     11.22 o 
  -4  -8   3       75.92       78.10      9.91 o 
  -3  -8   3        0.81        6.61      4.16 o 
  -2  -8   3       25.01       37.07      8.19 o 
  -1  -8   3       22.55       21.02      5.74 o 
   0  -8   3      404.01      417.29     21.39 o 
   1  -8   3      158.88      145.66      8.24 o 
   2  -8   3      151.08      148.62      9.53 o 
   3  -8   3      317.36      291.60     16.43 o 
   4  -8   3      457.49      439.47     25.71 o 
   5  -8   3      150.38      151.45     11.91 o 
   6  -8   3       56.82       49.22      6.42 o 
  -6  -7   3       46.10       50.43      8.97 o 
  -5  -7   3       75.89       57.45      5.88 o 
  -4  -7   3      278.92      280.68     21.73 o 
  -3  -7   3      343.96      422.05     34.42 o 
  -2  -7   3       49.40       60.37      7.62 o 
  -1  -7   3       72.70       75.28      4.37 o 
   0  -7   3       61.10       60.97      4.20 o 
   1  -7   3      240.97      257.74     12.10 o 
   2  -7   3       94.98       99.81      9.52 o 
   3  -7   3       97.77      104.50      7.99 o 
   4  -7   3      370.60      323.43     18.32 o 
   5  -7   3      159.39      136.66     11.87 o 
   6  -7   3       10.18       18.47      6.85 o 
  -7  -6   3        3.00        6.61      3.49 o 
  -6  -6   3       32.22       30.72      4.97 o 
  -5  -6   3       58.56       43.48      4.50 o 
  -4  -6   3       24.05       23.30      4.47 o 
  -3  -6   3       53.21       56.05      3.52 o 
  -2  -6   3       77.85       89.34      6.04 o 
  -1  -6   3      123.33      120.18      8.88 o 
   0  -6   3        8.06        8.91      1.67 o 
   1  -6   3       59.69       75.50      5.07 o 
   2  -6   3        9.84        7.14      1.86 o 
   3  -6   3        5.92        5.69      2.12 o 
   4  -6   3       32.90       31.40      5.98 o 
   5  -6   3      622.05      640.64     46.77 o 
   6  -6   3      243.40      262.52     25.99 o 
   7  -6   3       80.79       96.81     14.64 o 
  -8  -5   3       37.08       24.24      5.37 o 
  -7  -5   3      176.82      177.19     15.85 o 
  -6  -5   3      143.48      100.01     28.73 o 
  -5  -5   3      558.08      315.31    165.22 o 
  -4  -5   3       62.45       52.06      7.54 o 
  -3  -5   3       20.33       26.78      2.05 o 
  -2  -5   3       76.36       54.69     18.25 o 
  -1  -5   3      359.22      375.03     13.16 o 
   0  -5   3      619.04      669.30     22.36 o 
   1  -5   3      307.64      333.84     13.53 o 
   2  -5   3       69.52       62.39      5.98 o 
   3  -5   3      876.14      860.85     44.63 o 
   4  -5   3       36.66       32.00      5.07 o 
   5  -5   3        2.31        2.92      3.02 o 
   6  -5   3       58.57       71.42     10.95 o 
   7  -5   3       14.40       19.88      5.74 o 
  -8  -4   3       50.88       46.73      5.26 o 
  -7  -4   3      349.95      356.42     56.16 o 
  -6  -4   3      190.39      173.71     15.82 o 
  -5  -4   3        4.22        5.97      2.00 o 
  -4  -4   3        9.74       12.60      3.24 o 
  -3  -4   3      107.37      105.60      9.32 o 
  -2  -4   3      507.31      518.56     36.01 o 
  -1  -4   3      320.73      312.63     13.75 o 
   0  -4   3       12.07        8.29      1.30 o 
   1  -4   3     1043.97     1122.16     48.69 o 
   2  -4   3     1143.59     1190.12     54.83 o 
   3  -4   3     1229.12     1189.92     58.16 o 
   4  -4   3      845.57      895.57     52.48 o 
   5  -4   3      198.40      210.20     16.76 o 
   6  -4   3       48.55       38.31      6.95 o 
   7  -4   3      166.05      167.02     17.93 o 
   8  -4   3       10.20       12.96      6.92 o 
  -9  -3   3        0.66       -2.01      3.29 o 
  -8  -3   3       50.55       48.05      4.84 o 
  -7  -3   3       87.01      102.19      8.83 o 
  -6  -3   3      274.98      297.49     12.67 o 
  -5  -3   3       13.65       16.72      4.00 o 
  -4  -3   3      543.92      533.16     22.13 o 
  -3  -3   3      401.95      397.14     35.19 o 
  -2  -3   3     1158.23     1274.76     34.15 o 
  -1  -3   3       48.18       66.91      3.00 o 
   0  -3   3       27.96       40.97      3.29 o 
   1  -3   3       23.21       40.33      3.86 o 
   2  -3   3     1545.02     1642.22     69.91 o 
   3  -3   3      512.34      527.28     27.80 o 
   4  -3   3      224.87      244.72     16.59 o 
   5  -3   3       74.22       77.57      8.97 o 
   6  -3   3      737.16      768.04     51.51 o 
   7  -3   3      252.29      249.02     23.44 o 
   8  -3   3      128.03      140.93     20.05 o 
  -9  -2   3      139.87      144.92     17.96 o 
  -8  -2   3       31.11       31.14      4.77 o 
  -7  -2   3       30.38       36.91      8.55 o 
  -6  -2   3      113.79      112.61      5.64 o 
  -5  -2   3      182.86      183.73      6.90 o 
  -4  -2   3      485.71      457.96     18.33 o 
  -3  -2   3      110.62      129.67     13.31 o 
  -2  -2   3       69.99       99.05      3.53 o 
  -1  -2   3      744.61      859.97     21.74 o 
   0  -2   3        1.09        5.27      1.07 o 
   1  -2   3      929.25      933.55     37.34 o 
   2  -2   3      380.11      330.58     16.39 o 
   3  -2   3      184.70      191.97     11.35 o 
   4  -2   3      558.86      631.11     36.84 o 
   5  -2   3        6.93       13.26      4.77 o 
   6  -2   3       25.85       39.05      8.13 o 
   7  -2   3        9.26       19.68      5.71 o 
   8  -2   3        2.50        8.53      5.81 o 
  -9  -1   3      105.80      111.25     15.75 o 
  -8  -1   3      106.24      107.01     12.59 o 
  -7  -1   3       72.99       75.45     10.31 o 
  -6  -1   3        2.41        6.40      1.15 o 
  -5  -1   3      289.76      282.58     11.65 o 
  -4  -1   3       67.15       62.58      2.34 o 
  -3  -1   3      254.30      231.19     18.82 o 
  -2  -1   3      205.89      216.62      6.31 o 
  -1  -1   3     3292.40     3351.73    110.14 o 
   0  -1   3      681.67      270.71     60.12 o 
   1  -1   3     2831.16     3062.02     51.83 o 
   2  -1   3       46.51       37.00      3.19 o 
   3  -1   3        3.33       10.31      2.69 o 
   4  -1   3      263.14      257.92     17.02 o 
   5  -1   3     1743.74     1899.56    106.34 o 
   6  -1   3      213.19      207.45     17.43 o 
   7  -1   3      115.60      124.81     14.07 o 
   8  -1   3        2.14       14.07      6.55 o 
  -9   0   3       33.18       38.39      5.86 o 
  -8   0   3       88.67       92.37      8.16 o 
  -7   0   3      127.83      148.19      9.14 o 
  -6   0   3      103.55      109.43      9.97 o 
  -5   0   3       17.32       16.96      2.92 o 
  -4   0   3      366.99      376.28     18.17 o 
  -3   0   3      673.79      731.94     30.96 o 
  -2   0   3      248.20      280.97      9.07 o 
  -1   0   3     1414.97     1577.54     35.17 o 
   0   0   3     1894.61      975.10    125.73 o 
   1   0   3      824.56      886.63     17.73 o 
   2   0   3      576.78      618.68     25.05 o 
   3   0   3      407.49      385.01     19.07 o 
   4   0   3      442.30      455.05     25.55 o 
   5   0   3      509.06      539.34     33.95 o 
   6   0   3      192.12      210.30     18.47 o 
   7   0   3      120.64      127.93     13.73 o 
   8   0   3       63.58       53.93     11.08 o 
  -9   1   3      147.81      147.84     11.13 o 
  -8   1   3      395.56      409.73     21.71 o 
  -7   1   3      120.70      134.45     18.10 o 
  -6   1   3      567.19      623.25     24.87 o 
  -5   1   3      224.20      229.18     10.16 o 
  -4   1   3       41.13       36.37      3.73 o 
  -3   1   3       62.38       81.70      4.62 o 
  -2   1   3      123.64      107.71      4.04 o 
  -1   1   3       60.78       74.13      5.27 o 
   0   1   3      364.68      358.78     10.37 o 
   1   1   3        8.22       10.10      1.16 o 
   2   1   3     2640.95     2875.84     73.95 o 
   3   1   3      942.94     1051.88     38.26 o 
   4   1   3      623.32      714.52     26.22 o 
   5   1   3      268.49      193.68     98.08 o 
   6   1   3       51.76       50.67      7.15 o 
   7   1   3       28.54       17.19      5.67 o 
   8   1   3      100.32      103.12     12.99 o 
  -9   2   3        5.73        8.29      2.81 o 
  -8   2   3       21.61       23.40      6.20 o 
  -7   2   3       94.19      102.92      8.07 o 
  -6   2   3       98.86      101.41      6.06 o 
  -5   2   3      631.26      680.92     24.53 o 
  -4   2   3      290.27      310.16      8.66 o 
  -3   2   3       10.28        6.34      0.60 o 
  -2   2   3        3.59        5.52      1.51 o 
  -1   2   3        6.17        4.20      1.22 o 
   0   2   3     2601.76     2678.50     48.63 o 
   1   2   3      669.81      694.08     40.88 o 
   2   2   3      155.79      151.55      6.58 o 
   3   2   3      546.83      617.14     26.28 o 
   4   2   3       32.63       31.44      5.94 o 
   5   2   3       17.42       21.88      3.11 o 
   6   2   3        1.11        2.14      2.30 o 
   7   2   3        0.51        0.13      0.40 o 
   8   2   3       28.59       15.41      2.42 o 
  -9   3   3       43.87       42.04      5.35 o 
  -8   3   3       40.25       42.15      5.01 o 
  -7   3   3        8.66       10.25      3.96 o 
  -6   3   3      136.25      126.08     10.96 o 
  -5   3   3       44.62       37.42      2.07 o 
  -4   3   3       14.12       18.34      1.77 o 
  -3   3   3       66.82       72.63      4.84 o 
  -2   3   3     1192.22     1230.18     48.20 o 
  -1   3   3      101.61       78.61      2.51 o 
   0   3   3       45.23       82.98      3.68 o 
   1   3   3      102.88       94.79     12.21 o 
   2   3   3      261.24      242.41     14.96 o 
   3   3   3      474.43      449.41     22.26 o 
   4   3   3     1538.74     1565.58     51.16 o 
   5   3   3      734.19      745.33     28.48 o 
   6   3   3      304.93      275.71     14.42 o 
   7   3   3       89.87       81.68     10.71 o 
  -9   4   3       87.84       82.13      7.91 o 
  -8   4   3      156.67      153.93     10.29 o 
  -7   4   3      231.83      228.77     12.81 o 
  -6   4   3      408.15      409.11     13.72 o 
  -5   4   3      238.48      270.74     14.51 o 
  -4   4   3       30.19       23.00      4.76 o 
  -3   4   3      173.52      164.75      7.12 o 
  -2   4   3      885.77      855.21     35.23 o 
  -1   4   3     2108.88     2199.36     46.09 o 
   0   4   3      156.46      122.19      6.68 o 
   1   4   3      107.85      106.57      3.57 o 
   2   4   3      798.09      817.83     21.91 o 
   3   4   3     1280.86     1341.58     40.57 o 
   4   4   3       28.66       30.00      3.27 o 
   5   4   3       80.40       71.23      6.87 o 
   6   4   3       66.33       67.59      7.59 o 
   7   4   3       62.31       52.18      8.06 o 
  -9   5   3       92.24       87.65      7.88 o 
  -8   5   3      202.23      198.10     13.84 o 
  -7   5   3      231.69      216.69     21.50 o 
  -6   5   3        3.44        8.32      2.50 o 
  -5   5   3      103.52      109.33      7.06 o 
  -4   5   3       97.95      104.00      5.07 o 
  -3   5   3      165.94      158.38      6.63 o 
  -2   5   3      152.39      117.11      7.54 o 
  -1   5   3       17.30       16.59      1.46 o 
   0   5   3       13.52       15.46      1.86 o 
   1   5   3      549.17      583.90     32.44 o 
   2   5   3       50.95       49.43      5.51 o 
   3   5   3      628.25      629.70     38.18 o 
   4   5   3      156.92      176.02     14.71 o 
   5   5   3       19.80       23.03      5.44 o 
   6   5   3       87.50       97.95     12.32 o 
  -8   6   3       44.66       43.67      6.44 o 
  -7   6   3        6.82       11.94      2.33 o 
  -6   6   3       24.66       23.35      3.20 o 
  -5   6   3       72.15       67.42      4.48 o 
  -4   6   3      632.04      593.21     18.84 o 
  -3   6   3      182.89      194.30      7.46 o 
  -2   6   3      190.90      240.07     13.09 o 
  -1   6   3      377.31      466.37     27.77 o 
   0   6   3      549.59      569.09     33.21 o 
   1   6   3      636.17      536.21     26.86 o 
   2   6   3      413.92      458.75     31.87 o 
   3   6   3      136.61      120.04     12.59 o 
   4   6   3       32.54       47.65      7.42 o 
   5   6   3       13.34       11.65      4.90 o 
   6   6   3       56.62       61.35     10.68 o 
  -8   7   3       74.86       63.00      7.45 o 
  -7   7   3      188.74      170.34      9.57 o 
  -6   7   3      470.50      416.37     17.14 o 
  -5   7   3       40.05       36.58      3.39 o 
  -4   7   3        6.60        7.12      1.76 o 
  -3   7   3        2.94        5.01      1.32 o 
  -2   7   3      420.53      434.63     72.61 o 
  -1   7   3      158.24      171.45     15.08 o 
   0   7   3      337.74      355.83     25.35 o 
   1   7   3      331.09      259.02     16.52 o 
   2   7   3      771.36      820.39     53.05 o 
   3   7   3      323.96      315.97     26.63 o 
   4   7   3      270.80      265.34     22.16 o 
   5   7   3      186.65      198.18     23.17 o 
  -7   8   3       15.82       20.71      4.54 o 
  -6   8   3       58.44       59.28      5.04 o 
  -5   8   3      353.73      318.97     13.77 o 
  -4   8   3       77.29       70.95      4.91 o 
  -3   8   3      323.03      344.21     28.41 o 
  -2   8   3      676.55      835.13     59.84 o 
  -1   8   3      376.35      468.99     39.79 o 
   0   8   3      121.96      140.06     14.94 o 
   1   8   3      201.24      146.47     11.25 o 
   2   8   3       19.08       29.45      5.67 o 
   3   8   3       92.43      101.37     12.99 o 
   4   8   3      107.06      106.91     13.94 o 
  -6   9   3       15.19       11.52      2.71 o 
  -5   9   3       14.77       15.46      4.05 o 
  -4   9   3       73.28       87.30     12.73 o 
  -3   9   3       51.19       62.56     12.05 o 
  -2   9   3       46.28       66.18     12.69 o 
  -1   9   3      205.05      210.91     21.09 o 
   0   9   3       58.30       60.78      9.64 o 
   1   9   3       27.02       18.64      4.00 o 
   2   9   3       89.52       86.06     12.86 o 
   3   9   3       49.79       56.75     10.01 o 
  -4  10   3        1.42        3.56      4.47 o 
  -3  10   3       19.09       28.61      9.27 o 
  -2  10   3       46.68       66.42     14.10 o 
  -1  10   3       29.35       38.31      7.92 o 
   0  10   3       95.56      110.61     17.33 o 
   1  10   3       57.75       55.10      8.90 o 
  -2 -10   4        0.40        2.82      3.90 o 
  -1 -10   4       95.83      109.33     17.19 o 
   0 -10   4      122.57       97.44     13.26 o 
   1 -10   4      100.46      113.33     18.70 o 
   2 -10   4      266.44      224.20     23.67 o 
  -4  -9   4       90.01      113.73     19.37 o 
  -3  -9   4       68.60       83.95     15.95 o 
  -2  -9   4        2.08        8.73      4.63 o 
  -1  -9   4        9.34        9.74      5.04 o 
   0  -9   4      141.05      148.18     17.63 o 
   1  -9   4       87.58       79.68      6.92 o 
   2  -9   4      107.91       98.83      8.76 o 
   3  -9   4       68.05       65.79      7.23 o 
   4  -9   4      120.92      119.76     11.55 o 
  -5  -8   4       80.89       91.30     13.03 o 
  -4  -8   4      117.07      139.22     19.04 o 
  -3  -8   4      167.15      189.35     20.21 o 
  -2  -8   4       17.26       18.00      5.00 o 
  -1  -8   4        9.90       19.88      6.75 o 
   0  -8   4       66.57       64.83      5.39 o 
   1  -8   4      134.71      126.93      8.24 o 
   2  -8   4       39.86       36.95      4.61 o 
   3  -8   4       23.71       27.72      4.24 o 
   4  -8   4       19.55       16.95      3.93 o 
   5  -8   4      123.98      121.51     12.18 o 
  -6  -7   4        7.63       11.42      4.63 o 
  -5  -7   4       41.46       45.90      8.33 o 
  -4  -7   4        0.92        2.65      3.49 o 
  -3  -7   4        1.98        8.03      4.23 o 
  -2  -7   4        3.79        8.76      1.91 o 
  -1  -7   4       76.66       73.24      7.59 o 
   0  -7   4      441.26      405.62     35.26 o 
   1  -7   4      447.97      439.52     20.82 o 
   2  -7   4      165.07      157.21     10.42 o 
   3  -7   4      527.46      502.41     25.05 o 
   4  -7   4      625.82      634.84     34.77 o 
   5  -7   4      247.83      251.94     24.85 o 
   6  -7   4       61.33       64.34     10.11 o 
  -7  -6   4       98.35       94.96     10.58 o 
  -6  -6   4      123.51      125.82     12.83 o 
  -5  -6   4       98.97       97.89     16.03 o 
  -4  -6   4        8.94        9.51      1.96 o 
  -3  -6   4       17.76       10.57      6.35 o 
  -2  -6   4      694.44      664.15     37.64 o 
  -1  -6   4      964.27      942.12     35.16 o 
   0  -6   4      192.09      181.35      9.21 o 
   1  -6   4      186.73      195.60     10.36 o 
   2  -6   4       10.07       12.80      2.73 o 
   3  -6   4        4.11        5.17      2.85 o 
   4  -6   4       78.05       80.25     10.64 o 
   5  -6   4      144.51      128.20     15.28 o 
   6  -6   4       36.08       37.67      7.22 o 
  -7  -5   4       22.35       28.90      3.42 o 
  -6  -5   4       61.52       70.43      5.46 o 
  -5  -5   4       30.22       28.25      3.16 o 
  -4  -5   4       12.85       17.57      2.31 o 
  -3  -5   4       35.73       44.49      4.75 o 
  -2  -5   4      113.62      119.11      6.31 o 
  -1  -5   4      359.83      364.84     14.70 o 
   0  -5   4        9.66        9.77      1.98 o 
   1  -5   4       57.61       62.73      4.97 o 
   2  -5   4      821.36      878.92     49.16 o 
   3  -5   4      931.24      939.12     55.81 o 
   4  -5   4       50.92       44.56      7.52 o 
   5  -5   4       19.01       28.14      5.51 o 
   6  -5   4       50.10       47.68      9.30 o 
   7  -5   4       48.30       34.92      7.45 o 
  -8  -4   4       59.20       69.31     11.55 o 
  -7  -4   4        4.84        7.71      2.03 o 
  -6  -4   4       55.42       49.53      3.97 o 
  -5  -4   4       21.49       19.70      3.46 o 
  -4  -4   4       49.19       50.11      5.26 o 
  -3  -4   4       34.03       40.04      3.00 o 
  -2  -4   4      436.14      495.37     16.87 o 
  -1  -4   4      141.05      155.24      7.11 o 
   0  -4   4      657.49      660.48     23.06 o 
   1  -4   4      421.81      420.00     23.10 o 
   2  -4   4      809.75      788.39     39.32 o 
   3  -4   4      303.38      300.39     19.41 o 
   4  -4   4      117.14      113.46     10.27 o 
   5  -4   4      153.84      149.19     13.60 o 
   6  -4   4       33.62       43.32      8.50 o 
   7  -4   4       51.46       56.01      9.40 o 
  -9  -3   4       33.61       35.06      6.68 o 
  -8  -3   4       92.53      100.77     14.27 o 
  -7  -3   4      206.44      185.73      9.05 o 
  -6  -3   4       76.88       77.07      4.72 o 
  -5  -3   4        2.68        2.75      0.97 o 
  -4  -3   4      418.90      389.23     12.38 o 
  -3  -3   4       21.46       22.21      2.15 o 
  -2  -3   4      346.57      409.42     13.39 o 
  -1  -3   4      326.29      344.69     12.17 o 
   0  -3   4      734.13      753.84     32.94 o 
   1  -3   4     1014.56     1074.01     48.89 o 
   2  -3   4     1442.12     1469.56     68.60 o 
   3  -3   4      451.81      505.46     29.95 o 
   4  -3   4     1019.47     1032.03     59.47 o 
   5  -3   4      264.40      272.96     21.09 o 
   6  -3   4      113.42      118.23     14.81 o 
   7  -3   4      194.69      187.50     21.56 o 
  -9  -2   4        2.74        5.98      3.42 o 
  -8  -2   4        0.58        1.14      2.45 o 
  -7  -2   4       82.90       75.92      7.62 o 
  -6  -2   4      149.33      140.07      5.75 o 
  -5  -2   4      205.27      193.78      6.47 o 
  -4  -2   4      298.22      302.88      8.75 o 
  -3  -2   4     8986.24     9583.89    387.93 o 
  -2  -2   4      989.75     1062.19     28.33 o 
  -1  -2   4      454.19      420.64     18.80 o 
   0  -2   4      245.85      198.78      8.60 o 
   1  -2   4      347.89      316.34     13.31 o 
   2  -2   4        1.20        3.79      1.91 o 
   3  -2   4      150.26      129.21      9.44 o 
   4  -2   4       45.38       41.60      5.41 o 
   5  -2   4      851.48      856.82     52.18 o 
   6  -2   4        4.02        8.70      4.73 o 
   7  -2   4       12.76       20.48      5.78 o 
  -9  -1   4       63.00       59.13     13.21 o 
  -8  -1   4      201.44      217.25     22.36 o 
  -7  -1   4       74.23       66.85      8.23 o 
  -6  -1   4        9.52       13.94      3.09 o 
  -5  -1   4       52.65       52.82      5.78 o 
  -4  -1   4      507.63      531.79     28.09 o 
  -3  -1   4       43.57       56.95      1.86 o 
  -2  -1   4     1167.07     1248.71     28.94 o 
  -1  -1   4       73.11       75.95      4.35 o 
   0  -1   4      339.47      112.28     20.55 o 
   1  -1   4     2944.33     3274.47     68.20 o 
   2  -1   4     1833.40     1831.27     77.60 o 
   3  -1   4      372.23      352.74     19.58 o 
   4  -1   4        2.43        5.27      2.32 o 
   5  -1   4       92.99       89.69     10.27 o 
   6  -1   4      191.86      181.16     15.51 o 
   7  -1   4        0.99        0.60      2.79 o 
   8  -1   4        0.49       -2.62      3.19 o 
  -9   0   4       67.53       69.07      7.92 o 
  -8   0   4       30.15       37.29      4.71 o 
  -7   0   4       12.98       12.35      2.76 o 
  -6   0   4       46.99       58.95      5.88 o 
  -5   0   4       60.18       70.55      4.63 o 
  -4   0   4      885.56     1019.65     48.22 o 
  -3   0   4       64.66       61.10     13.92 o 
  -2   0   4       94.80       95.51      4.05 o 
  -1   0   4      360.53      362.82     10.20 o 
   0   0   4     1560.06      896.14    114.45 o 
   1   0   4      151.24      115.39      3.57 o 
   2   0   4      724.38      790.84     36.20 o 
   3   0   4        2.22        3.19      2.01 o 
   4   0   4       62.30       59.43      5.78 o 
   5   0   4       56.36       50.54      7.19 o 
   6   0   4      104.72      103.59     10.11 o 
   7   0   4       99.36       98.99     12.83 o 
  -9   1   4      125.87      120.52     11.00 o 
  -8   1   4      184.72      203.26     13.44 o 
  -7   1   4        5.45        8.16      2.40 o 
  -6   1   4       45.75       44.79      4.40 o 
  -5   1   4      834.23      927.43     35.55 o 
  -4   1   4       89.22       85.78      5.06 o 
  -3   1   4        2.24        4.00      1.16 o 
  -2   1   4      218.79      206.40      9.02 o 
  -1   1   4     1246.83     1323.07     35.18 o 
   0   1   4     3422.12     3703.34     89.04 o 
   1   1   4      568.61      593.29     27.74 o 
   2   1   4      121.14      122.56      5.83 o 
   3   1   4      419.87      448.90     35.44 o 
   4   1   4      225.64      173.22    104.41 o 
   5   1   4      488.66      470.40     29.38 o 
   6   1   4      228.92      188.04     13.26 o 
   7   1   4        7.93        5.37      2.72 o 
  -9   2   4       20.38       21.86      4.76 o 
  -8   2   4        3.52        4.12      2.62 o 
  -7   2   4      382.07      390.48     19.05 o 
  -6   2   4      279.38      280.05     13.66 o 
  -5   2   4      621.61      702.02     27.93 o 
  -4   2   4      501.11      538.42     21.37 o 
  -3   2   4       10.16       11.91      1.69 o 
  -2   2   4      819.96      832.63     16.33 o 
  -1   2   4     1984.94     1858.24    140.80 o 
   0   2   4     2331.09     2510.54     52.72 o 
   1   2   4     1181.54     1309.69     32.77 o 
   2   2   4      346.64      390.34     13.48 o 
   3   2   4     1363.72     1513.45     50.69 o 
   4   2   4      552.09      560.65     32.92 o 
   5   2   4      144.14      141.64      8.89 o 
   6   2   4        2.16       -0.50      1.91 o 
   7   2   4        0.46       -0.77      1.24 o 
  -9   3   4      128.72      129.59     10.49 o 
  -8   3   4        1.59        3.95      3.93 o 
  -7   3   4       15.74       15.44      3.22 o 
  -6   3   4       12.86       14.14      3.11 o 
  -5   3   4       48.70       66.64      4.84 o 
  -4   3   4        0.84        2.05      1.28 o 
  -3   3   4      264.58      258.38      6.36 o 
  -2   3   4      295.76      256.86      8.81 o 
  -1   3   4      569.48      539.50     19.04 o 
   0   3   4       35.38       49.28      2.15 o 
   1   3   4      118.94       89.64     30.19 o 
   2   3   4       94.15       85.57     11.69 o 
   3   3   4      396.33      403.56     19.48 o 
   4   3   4      784.22      798.86     39.76 o 
   5   3   4      157.90      145.90      8.73 o 
   6   3   4       14.93        8.71      2.73 o 
   7   3   4      106.09      112.52     12.46 o 
  -9   4   4        3.92       10.25      3.42 o 
  -8   4   4       13.42       15.19      3.82 o 
  -7   4   4       28.87       37.65      8.76 o 
  -6   4   4        7.74        9.90      2.40 o 
  -5   4   4       84.79       74.89      3.39 o 
  -4   4   4      301.86      272.28     11.23 o 
  -3   4   4     1232.90     1138.58     58.88 o 
  -2   4   4      301.87      282.58     11.50 o 
  -1   4   4      272.34      247.25     14.23 o 
   0   4   4       29.87       31.80      1.75 o 
   1   4   4      354.92      331.14     10.43 o 
   2   4   4       97.50       96.60     12.83 o 
   3   4   4       37.01       38.50      2.76 o 
   4   4   4        1.38        2.76      1.36 o 
   5   4   4      222.53      147.88     87.24 o 
   6   4   4       90.52       85.15     10.75 o 
  -9   5   4       58.36       60.82      7.19 o 
  -8   5   4       68.64       58.00      6.14 o 
  -7   5   4       95.82       97.84      7.93 o 
  -6   5   4      273.41      310.11     16.65 o 
  -5   5   4        2.26        3.49      0.97 o 
  -4   5   4       53.53       51.83      4.13 o 
  -3   5   4      230.82      218.31     11.19 o 
  -2   5   4      866.45      819.70     20.91 o 
  -1   5   4      296.51      280.91     22.74 o 
   0   5   4      862.42      922.83     64.39 o 
   1   5   4     1119.91     1140.57     38.58 o 
   2   5   4     1331.09     1356.27     72.76 o 
   3   5   4       21.13       23.37      4.67 o 
   4   5   4       31.90       38.15      5.67 o 
   5   5   4        4.70        7.79      4.20 o 
   6   5   4       75.88       72.13      9.37 o 
  -8   6   4       96.97       91.63      9.27 o 
  -7   6   4       33.66       41.27      5.30 o 
  -6   6   4      101.05      102.47      8.95 o 
  -5   6   4       68.51       76.89      6.84 o 
  -4   6   4       14.07       16.85      2.06 o 
  -3   6   4       18.13       19.07      2.02 o 
  -2   6   4      540.78      508.97     20.78 o 
  -1   6   4      929.77      918.18     27.72 o 
   0   6   4      525.56      429.03     22.80 o 
   1   6   4       71.44       82.17      7.99 o 
   2   6   4      627.61      647.12     42.24 o 
   3   6   4      110.18      118.63     12.42 o 
   4   6   4       17.29       19.27      4.87 o 
   5   6   4       45.06       50.03      9.80 o 
  -8   7   4        9.37       10.28      3.27 o 
  -7   7   4       41.35       36.32      5.49 o 
  -6   7   4        1.46        0.66      1.01 o 
  -5   7   4       80.59       74.23      4.97 o 
  -4   7   4      204.74      207.22     10.17 o 
  -3   7   4      280.42      316.36     17.05 o 
  -2   7   4        5.51        6.65      2.35 o 
  -1   7   4       40.88       37.24      5.04 o 
   0   7   4      116.17       96.24      8.13 o 
   1   7   4       49.41       62.56      7.69 o 
   2   7   4       10.41       16.29      5.20 o 
   3   7   4      217.47      211.14     20.38 o 
   4   7   4       18.92       36.23      8.70 o 
  -7   8   4       14.65        9.99      3.21 o 
  -6   8   4       20.08       21.12      3.52 o 
  -5   8   4       82.83       77.03      5.61 o 
  -4   8   4       68.73       80.22      6.15 o 
  -3   8   4      159.36      204.12     20.55 o 
  -2   8   4       29.94       45.57      7.56 o 
  -1   8   4        3.92        8.29      4.00 o 
   0   8   4      228.50      178.67     12.46 o 
   1   8   4      315.46      326.35     25.86 o 
   2   8   4       66.63       79.11     11.42 o 
   3   8   4       62.73       68.80     10.75 o 
  -6   9   4       18.91       17.42      3.96 o 
  -5   9   4      131.52      133.95     10.57 o 
  -4   9   4      210.44      242.54     23.47 o 
  -3   9   4      124.12      159.90     19.88 o 
  -2   9   4      339.10      343.94     29.65 o 
  -1   9   4      263.88      298.24     25.92 o 
   0   9   4      362.43      311.24     22.09 o 
   1   9   4      233.80      270.71     26.83 o 
   2   9   4       17.07       10.68      5.20 o 
  -3  10   4       31.84       50.84     10.14 o 
  -2  10   4      147.71      165.58     19.91 o 
  -1  10   4      165.24      205.06     24.71 o 
   0  10   4       15.65       21.49      5.84 o 
  -3  -9   5       37.43       42.48      9.03 o 
  -2  -9   5       65.38       68.67     10.91 o 
  -1  -9   5      262.07      219.70     20.89 o 
   0  -9   5      249.86      261.14     25.65 o 
   1  -9   5      355.44      306.87     20.55 o 
   2  -9   5      213.33      200.30     14.14 o 
   3  -9   5       47.40       48.56      6.79 o 
  -5  -8   5      185.29      178.74     19.21 o 
  -4  -8   5       90.31      101.44     13.94 o 
  -3  -8   5       55.30       75.18     12.22 o 
  -2  -8   5       22.81       32.84      7.09 o 
  -1  -8   5      172.99      171.17     11.13 o 
   0  -8   5      275.97      272.61     16.24 o 
   1  -8   5       65.46       60.78      6.48 o 
   2  -8   5       26.91       31.34      6.03 o 
   3  -8   5      124.62      117.71     10.93 o 
   4  -8   5       23.25       27.85      6.95 o 
  -6  -7   5       14.73       14.34      3.73 o 
  -5  -7   5        0.54        0.97      1.98 o 
  -4  -7   5      110.63      129.38     16.32 o 
  -3  -7   5       76.84       49.34     31.65 o 
  -2  -7   5       71.58       65.09      4.81 o 
  -1  -7   5        7.91        8.25      2.18 o 
   0  -7   5       15.63       22.78      3.85 o 
   1  -7   5       54.09       49.01      4.61 o 
   2  -7   5        3.99        4.97      2.35 o 
   3  -7   5      168.19      179.78     13.36 o 
   4  -7   5      478.74      462.61     34.28 o 
   5  -7   5       57.81       54.09      8.76 o 
  -6  -6   5      114.58       83.38      7.56 o 
  -5  -6   5       25.67       25.19      3.26 o 
  -4  -6   5       26.12       33.87      4.02 o 
  -3  -6   5       85.65       83.01      6.05 o 
  -2  -6   5      313.56      321.25     15.39 o 
  -1  -6   5      884.18      919.71     37.80 o 
   0  -6   5      291.57      272.40     26.63 o 
   1  -6   5      316.21      323.95     16.59 o 
   2  -6   5      141.15      156.61     11.20 o 
   3  -6   5       17.68       16.05      4.33 o 
   4  -6   5        1.15       -1.11      2.15 o 
   5  -6   5       30.67       19.41      5.24 o 
   6  -6   5        0.92        1.28      3.49 o 
  -7  -5   5        2.02        6.51      3.42 o 
  -6  -5   5       66.03       72.00      5.86 o 
  -5  -5   5       99.75      102.00      6.45 o 
  -4  -5   5      133.21      144.82      8.40 o 
  -3  -5   5       56.61       56.94      4.29 o 
  -2  -5   5      312.02      316.51     14.19 o 
  -1  -5   5      728.16      755.31     30.78 o 
   0  -5   5     1338.38     1318.72     59.42 o 
   1  -5   5      167.36      178.13     13.26 o 
   2  -5   5      413.13      451.39     28.81 o 
   3  -5   5      245.58      240.72     20.45 o 
   4  -5   5      120.35      109.00     12.26 o 
   5  -5   5       20.83       25.89      5.98 o 
   6  -5   5       38.52       39.29      8.03 o 
  -8  -4   5       18.81       10.11      4.77 o 
  -7  -4   5       75.34       68.63      7.92 o 
  -6  -4   5      138.52      130.68      7.05 o 
  -5  -4   5       58.15       63.98      4.20 o 
  -4  -4   5       61.82       74.77      5.30 o 
  -3  -4   5      119.16      132.78     10.38 o 
  -2  -4   5      460.29      462.35     17.44 o 
  -1  -4   5      170.82      175.17      8.82 o 
   0  -4   5       96.82       96.10      7.82 o 
   1  -4   5      124.60      149.79     11.01 o 
   2  -4   5      230.06      266.68     19.81 o 
   3  -4   5       90.49       85.89      9.91 o 
   4  -4   5      334.56      326.21     25.69 o 
   5  -4   5      100.68       95.03     11.65 o 
   6  -4   5       89.55       84.68     11.48 o 
   7  -4   5       23.48       35.16      9.27 o 
  -8  -3   5       14.64        9.13      4.30 o 
  -7  -3   5      206.57      178.70     13.83 o 
  -6  -3   5       18.97       22.26      4.10 o 
  -5  -3   5       14.92       12.77      1.54 o 
  -4  -3   5       27.40       34.25      3.49 o 
  -3  -3   5      570.57      617.17     21.29 o 
  -2  -3   5       63.39       59.86      3.53 o 
  -1  -3   5      475.24      467.25     20.45 o 
   0  -3   5        2.42        8.16      1.91 o 
   1  -3   5      179.90      177.76      7.05 o 
   2  -3   5      586.73      655.62     39.35 o 
   3  -3   5      341.80      345.89     21.89 o 
   4  -3   5      256.47      248.38     19.74 o 
   5  -3   5        2.43       -1.65      3.06 o 
   6  -3   5        1.85        2.52      3.06 o 
   7  -3   5      114.26      111.72     14.51 o 
  -9  -2   5       22.92        9.97      5.57 o 
  -8  -2   5        8.56        5.94      2.85 o 
  -7  -2   5        5.13        6.68      3.16 o 
  -6  -2   5       14.05       11.11      2.75 o 
  -5  -2   5       96.30       83.78      8.09 o 
  -4  -2   5      384.94      434.03     14.76 o 
  -3  -2   5     1985.18     2034.74     69.99 o 
  -2  -2   5     1316.72     1398.68     40.69 o 
  -1  -2   5      143.78      115.51      6.72 o 
   0  -2   5      333.21      253.81      7.10 o 
   1  -2   5      300.54      296.39      8.35 o 
   2  -2   5      120.13      113.60     10.14 o 
   3  -2   5      521.43      503.61     29.18 o 
   4  -2   5      113.27      111.68      9.97 o 
   5  -2   5      133.01      128.44     14.41 o 
   6  -2   5      150.41      174.34     17.26 o 
   7  -2   5       91.40      105.87     16.05 o 
  -9  -1   5       12.04       11.91      3.82 o 
  -8  -1   5       72.89       72.03     11.57 o 
  -7  -1   5        1.79        8.86      2.92 o 
  -6  -1   5       52.05       50.97      6.85 o 
  -5  -1   5      355.11      340.45     20.62 o 
  -4  -1   5     1307.52     1333.63     66.12 o 
  -3  -1   5      335.76      320.01     20.94 o 
  -2  -1   5     1031.04     1119.08     34.75 o 
  -1  -1   5      255.84      248.03     27.30 o 
   0  -1   5     1971.43      680.39    105.52 o 
   1  -1   5      572.31      607.86     16.28 o 
   2  -1   5      170.58      165.27     12.05 o 
   3  -1   5       13.02       19.07      3.46 o 
   4  -1   5      134.49      125.38     10.34 o 
   5  -1   5      210.46      198.85     16.69 o 
   6  -1   5      306.46      307.11     27.60 o 
   7  -1   5       22.56       33.91      7.25 o 
  -9   0   5       78.30       94.91      9.97 o 
  -8   0   5       64.35       70.41      8.14 o 
  -7   0   5      123.76      126.70      8.37 o 
  -6   0   5       10.07       11.71      2.31 o 
  -5   0   5       18.59       17.56      2.65 o 
  -4   0   5       16.70       15.19      2.25 o 
  -3   0   5        1.16        3.72      1.22 o 
  -2   0   5      224.29      221.76      8.44 o 
  -1   0   5      369.41      395.74     13.08 o 
   0   0   5     1308.26      996.50     90.11 o 
   1   0   5      952.02     1001.16     60.27 o 
   2   0   5       16.29       25.15      4.06 o 
   3   0   5       31.70       36.06      5.51 o 
   4   0   5      143.91      153.02     12.79 o 
   5   0   5       64.60       77.63     10.21 o 
   6   0   5       67.67       72.46      9.10 o 
   7   0   5        6.73       -0.54      2.15 o 
  -9   1   5       55.75       61.12      7.10 o 
  -8   1   5       33.39       36.16      5.58 o 
  -7   1   5       76.97       87.74      7.00 o 
  -6   1   5      155.61      173.17     11.09 o 
  -5   1   5      281.36      281.91     13.52 o 
  -4   1   5      375.03      360.94     14.33 o 
  -3   1   5      124.79      130.85      6.38 o 
  -2   1   5      826.66      864.31     27.20 o 
  -1   1   5     1834.27     1916.76     59.50 o 
   0   1   5       63.48       56.71      2.62 o 
   1   1   5       60.60       52.27      4.67 o 
   2   1   5        2.33        3.75      1.10 o 
   3   1   5       42.23       53.26      5.57 o 
   4   1   5        2.21        5.91      2.89 o 
   5   1   5        0.78        1.34      2.22 o 
   6   1   5        1.28        3.36      2.92 o 
   7   1   5       18.66        9.03      2.08 o 
  -9   2   5        2.15       10.43      4.16 o 
  -8   2   5        4.85        7.46      2.85 o 
  -7   2   5        1.92        0.90      1.77 o 
  -6   2   5       33.89       37.09      4.35 o 
  -5   2   5      458.04      471.24     20.53 o 
  -4   2   5      955.01     1002.42     37.31 o 
  -3   2   5      694.56      740.98     26.29 o 
  -2   2   5       17.86       28.45      2.41 o 
  -1   2   5      174.21      170.42      4.88 o 
   0   2   5      533.10      576.28     15.00 o 
   1   2   5      389.22      375.10     23.01 o 
   2   2   5      530.77      604.30     22.74 o 
   3   2   5     1201.91     1357.80     50.64 o 
   4   2   5      475.75      504.44     23.13 o 
   5   2   5      128.09       82.13     47.66 o 
   6   2   5       21.96       25.55      5.57 o 
  -9   3   5       54.98       53.89      6.76 o 
  -8   3   5       16.02       21.01      4.31 o 
  -7   3   5      171.09      172.84     11.13 o 
  -6   3   5      165.58      165.74     10.35 o 
  -5   3   5      204.81      210.79     11.25 o 
  -4   3   5      203.36      185.06      8.98 o 
  -3   3   5      800.30      813.33     18.59 o 
  -2   3   5      941.45      861.29     49.76 o 
  -1   3   5      835.68      858.71     26.29 o 
   0   3   5      301.27      317.93      9.34 o 
   1   3   5      905.12     1005.30     33.31 o 
   2   3   5       13.85       20.14      3.17 o 
   3   3   5        4.46        4.63      1.61 o 
   4   3   5       64.62       88.43      6.07 o 
   5   3   5       84.15       80.51      7.01 o 
   6   3   5       10.03       13.97      3.13 o 
  -9   4   5       12.54       15.55      4.38 o 
  -8   4   5        3.23        7.14      5.59 o 
  -7   4   5       43.56       45.38      5.81 o 
  -6   4   5      467.25      467.99     22.90 o 
  -5   4   5       24.54       27.67      3.46 o 
  -4   4   5       33.87       32.94      1.89 o 
  -3   4   5       88.64       70.06      4.60 o 
  -2   4   5      562.74      545.81     19.53 o 
  -1   4   5      498.55      468.55     12.93 o 
   0   4   5       28.31       27.69      3.02 o 
   1   4   5      110.67       84.80     52.77 o 
   2   4   5      453.69      295.98    127.58 o 
   3   4   5       37.22       29.20     18.90 o 
   4   4   5       63.18       49.71     25.96 o 
   5   4   5       72.68       78.44      8.90 o 
   6   4   5       68.00       63.97      9.00 o 
  -8   5   5       15.36       17.00      8.75 o 
  -7   5   5        8.17        7.57      3.01 o 
  -6   5   5       81.95       96.18      7.50 o 
  -5   5   5      171.45      166.58      9.55 o 
  -4   5   5      131.88      141.76      5.57 o 
  -3   5   5     1035.00      972.10     35.33 o 
  -2   5   5     1551.28     1361.44     70.97 o 
  -1   5   5      204.18      206.99      8.99 o 
   0   5   5      231.91      242.37      9.19 o 
   1   5   5       93.89       90.44      4.75 o 
   2   5   5       11.98       15.98      3.96 o 
   3   5   5       48.37       54.97      6.68 o 
   4   5   5        0.67        3.59      3.26 o 
   5   5   5        0.82        2.55      3.22 o 
  -8   6   5      262.93      236.23     17.87 o 
  -7   6   5      208.05      194.89     15.16 o 
  -6   6   5       39.62       48.62      6.44 o 
  -5   6   5       28.95       31.31      4.30 o 
  -4   6   5        8.20        4.08      2.12 o 
  -3   6   5        7.48        8.23      1.46 o 
  -2   6   5       27.41       35.77      2.54 o 
  -1   6   5      214.07      224.85     12.12 o 
   0   6   5      327.20      348.68     21.73 o 
   1   6   5     1236.64     1225.98     69.21 o 
   2   6   5      335.02      346.19     28.04 o 
   3   6   5      199.72      202.11     17.39 o 
   4   6   5        4.37        3.46      3.73 o 
  -7   7   5       98.63       86.61      8.14 o 
  -6   7   5      165.06      140.16     10.78 o 
  -5   7   5      258.86      248.93     18.17 o 
  -4   7   5      921.51      894.40     31.02 o 
  -3   7   5      742.68      662.11     21.61 o 
  -2   7   5       30.99       32.42      3.82 o 
  -1   7   5       73.19       59.77      5.67 o 
   0   7   5      119.33      144.15     13.73 o 
   1   7   5       81.39      108.36     12.29 o 
   2   7   5       12.95       14.81      4.16 o 
   3   7   5       17.42       20.31      5.74 o 
   4   7   5       11.88        9.23      5.24 o 
  -6   8   5       52.43       44.81      6.24 o 
  -5   8   5      123.17      134.16      8.32 o 
  -4   8   5       57.26       59.87      4.79 o 
  -3   8   5       56.65       51.69      4.52 o 
  -2   8   5      139.51      126.56     10.85 o 
  -1   8   5       17.71       15.38      3.39 o 
   0   8   5      111.76      114.33     13.23 o 
   1   8   5       42.28       41.54      6.78 o 
   2   8   5        2.61       14.00      5.41 o 
  -5   9   5       13.17       10.88      5.00 o 
  -4   9   5      116.10      110.67     12.22 o 
  -3   9   5       60.46       61.65      9.13 o 
  -2   9   5      107.14      117.16     12.26 o 
  -1   9   5      113.28       87.44      9.60 o 
   0   9   5       53.68       63.43      9.17 o 
   1   9   5      119.92      133.10     16.25 o 
  -2  -9   6       19.62       14.54      5.10 o 
  -1  -9   6       17.70       22.93      8.26 o 
   0  -9   6        9.31        6.14      5.17 o 
   1  -9   6       32.36       33.61      6.00 o 
  -4  -8   6      128.04      149.89     17.66 o 
  -3  -8   6       70.66       62.42     11.01 o 
  -2  -8   6       54.80       49.53      8.86 o 
  -1  -8   6      145.94      138.65     10.20 o 
   0  -8   6      197.90      192.96     13.49 o 
   1  -8   6      266.35      240.39     16.04 o 
   2  -8   6      262.72      260.63     17.65 o 
   3  -8   6       85.28       93.45      9.86 o 
  -5  -7   6       96.04       91.74      9.67 o 
  -4  -7   6      258.59      286.79     23.10 o 
  -3  -7   6      259.07      257.10     14.77 o 
  -2  -7   6       31.25       33.23      4.12 o 
  -1  -7   6       72.90       77.74      6.42 o 
   0  -7   6       96.85      101.41      7.74 o 
   1  -7   6        6.74        7.97      2.39 o 
   2  -7   6       77.13       70.20      7.56 o 
   3  -7   6        7.94        6.28      3.18 o 
   4  -7   6      124.38      127.60     17.53 o 
  -6  -6   6       85.22       75.52     10.44 o 
  -5  -6   6       80.53       87.02      7.80 o 
  -4  -6   6       37.36       44.03      5.08 o 
  -3  -6   6        6.68        9.72      2.75 o 
  -2  -6   6      124.94      125.38      8.50 o 
  -1  -6   6       93.04      102.02      7.38 o 
   0  -6   6      269.18      278.69     16.15 o 
   1  -6   6       89.90       88.69      7.09 o 
   2  -6   6       13.88        8.66      4.40 o 
   3  -6   6        1.38        1.11      2.85 o 
   4  -6   6      149.87      140.36     15.71 o 
   5  -6   6       57.97       62.15     12.29 o 
  -7  -5   6       33.51       37.74      7.66 o 
  -6  -5   6      101.88      108.29     11.01 o 
  -5  -5   6        2.23        2.98      2.67 o 
  -4  -5   6       27.20       34.14      4.09 o 
  -3  -5   6      256.48      277.81     14.08 o 
  -2  -5   6      601.89      569.65     24.75 o 
  -1  -5   6      423.31      423.87     20.10 o 
   0  -5   6       74.38       69.02      5.37 o 
   1  -5   6        1.23        2.38      2.05 o 
   2  -5   6      107.64      125.65     13.53 o 
   3  -5   6        1.88        1.95      2.99 o 
   4  -5   6        0.70        4.06      3.32 o 
   5  -5   6        9.92       15.24      4.90 o 
  -8  -4   6       27.61       16.18      4.63 o 
  -7  -4   6       39.79       37.04      7.39 o 
  -6  -4   6       56.75       53.79      8.56 o 
  -5  -4   6      242.20      223.27     19.37 o 
  -4  -4   6      119.58      130.26      7.86 o 
  -3  -4   6      163.68      176.56      9.37 o 
  -2  -4   6      324.05      353.33     15.85 o 
  -1  -4   6      283.36      302.12     14.57 o 
   0  -4   6       46.56       43.35      4.84 o 
   1  -4   6      319.12      355.53     23.17 o 
   2  -4   6      459.62      506.40     36.20 o 
   3  -4   6      999.37     1081.33     74.07 o 
   4  -4   6        8.90        7.72      3.90 o 
   5  -4   6      122.97      119.10     15.04 o 
   6  -4   6      125.53      107.12     13.46 o 
  -8  -3   6       29.55       23.17      5.04 o 
  -7  -3   6      153.39      137.77     14.41 o 
  -6  -3   6      135.99      141.67     13.73 o 
  -5  -3   6     1294.91     1405.93     87.47 o 
  -4  -3   6     1755.50     1833.08    101.69 o 
  -3  -3   6      157.70      170.44     10.39 o 
  -2  -3   6       61.95       68.97      4.38 o 
  -1  -3   6       18.43       17.70      3.59 o 
   0  -3   6       35.02       58.55      9.40 o 
   1  -3   6        7.53        6.31      2.48 o 
   2  -3   6        6.77        7.25      3.53 o 
   3  -3   6      261.12      296.26     24.88 o 
   4  -3   6       58.20       71.66      9.40 o 
   5  -3   6        1.71        2.62      2.75 o 
   6  -3   6       70.89       87.91     13.40 o 
  -8  -2   6       19.36       17.02      5.14 o 
  -7  -2   6        1.33        1.11      2.38 o 
  -6  -2   6        1.63        1.01      2.28 o 
  -5  -2   6      271.74      280.78     22.56 o 
  -4  -2   6      214.09      259.90     19.34 o 
  -3  -2   6      297.32      289.16     15.29 o 
  -2  -2   6      303.02      321.43     12.31 o 
  -1  -2   6      171.69      153.59     45.87 o 
   0  -2   6     1026.95      883.99    102.21 o 
   1  -2   6      118.20      137.37     11.55 o 
   2  -2   6       39.66       40.19      5.81 o 
   3  -2   6       29.42       33.85      5.74 o 
   4  -2   6      169.22      175.88     15.71 o 
   5  -2   6       60.62       54.73      9.57 o 
   6  -2   6       30.70       29.82      6.82 o 
  -9  -1   6        0.21        1.61      2.95 o 
  -8  -1   6       50.27       52.58      9.55 o 
  -7  -1   6      160.22      160.43     11.18 o 
  -6  -1   6      118.35      119.61     11.50 o 
  -5  -1   6      188.71      195.90     11.05 o 
  -4  -1   6      179.65      205.27     11.26 o 
  -3  -1   6      566.69      574.38     22.04 o 
  -2  -1   6      530.73      543.30     20.55 o 
  -1  -1   6        5.35        8.38      4.00 o 
   0  -1   6        0.84        2.95      1.18 o 
   1  -1   6       75.42       81.82      3.46 o 
   2  -1   6       27.45       24.95      4.37 o 
   3  -1   6       50.71       45.13      6.35 o 
   4  -1   6       77.68       84.75      9.64 o 
   5  -1   6      224.91      231.46     21.46 o 
   6  -1   6      283.58      289.98     27.00 o 
  -9   0   6      136.21      122.60     11.24 o 
  -8   0   6       21.10       19.43      4.00 o 
  -7   0   6      108.38      114.06      8.56 o 
  -6   0   6       40.73       37.54      4.45 o 
  -5   0   6       69.26       73.45      5.98 o 
  -4   0   6      592.36      600.83     27.13 o 
  -3   0   6      494.85      494.29     19.83 o 
  -2   0   6      196.38      200.95      9.06 o 
  -1   0   6      186.32      188.94      7.56 o 
   0   0   6       11.98       10.22      2.25 o 
   1   0   6      615.20      572.77     44.52 o 
   2   0   6      169.62      183.88     13.30 o 
   3   0   6       47.84       57.18      8.03 o 
   4   0   6      415.18      432.76     33.01 o 
   5   0   6      165.71      166.58     17.73 o 
   6   0   6      150.18      136.36     13.73 o 
  -9   1   6      114.39      112.99     11.60 o 
  -8   1   6      141.82      137.23     11.97 o 
  -7   1   6       37.75       40.39      5.64 o 
  -6   1   6      383.75      399.39     20.84 o 
  -5   1   6      491.93      500.02     22.79 o 
  -4   1   6      262.61      278.61     13.44 o 
  -3   1   6      231.82      246.31     11.84 o 
  -2   1   6       39.70       41.17      3.55 o 
  -1   1   6      908.84      957.15     32.45 o 
   0   1   6      662.09      775.86     32.45 o 
   1   1   6      415.43      359.86     19.71 o 
   2   1   6      214.50      239.35     15.58 o 
   3   1   6      108.10      115.74      9.94 o 
   4   1   6       64.20       55.74      7.05 o 
   5   1   6      138.13      137.27     13.46 o 
   6   1   6        3.83        2.72      2.82 o 
  -9   2   6        2.72        4.71      2.91 o 
  -8   2   6        0.75        4.12      2.60 o 
  -7   2   6        4.48       11.69      3.56 o 
  -6   2   6       63.66       66.92      6.34 o 
  -5   2   6      442.39      448.24     22.04 o 
  -4   2   6       21.48       20.63      2.83 o 
  -3   2   6       12.72       15.69      4.57 o 
  -2   2   6        4.37        6.63      1.17 o 
  -1   2   6      124.47      126.79      4.76 o 
   0   2   6       50.11       53.35      2.86 o 
   1   2   6       12.92       22.22      2.17 o 
   2   2   6       25.35       28.40      3.51 o 
   3   2   6      838.12      904.35     39.59 o 
   4   2   6      108.99      135.25     11.65 o 
   5   2   6      104.76      122.36     13.23 o 
   6   2   6       46.29       51.81      9.47 o 
  -9   3   6        7.86       11.60      4.43 o 
  -8   3   6       23.39       29.52      7.77 o 
  -7   3   6       84.61       79.38      7.20 o 
  -6   3   6      389.41      408.17     21.18 o 
  -5   3   6      303.39      306.28     15.27 o 
  -4   3   6      215.81      219.64     11.11 o 
  -3   3   6       36.04       38.27      3.38 o 
  -2   3   6      458.46      458.12     12.75 o 
  -1   3   6      105.87       97.61      4.38 o 
   0   3   6       12.66       11.57      1.57 o 
   1   3   6      171.19      178.60      9.01 o 
   2   3   6       10.29        7.87      2.25 o 
   3   3   6      260.17      270.88     13.45 o 
   4   3   6      621.70      659.88     31.06 o 
   5   3   6       43.44       39.69      5.19 o 
  -8   4   6      169.17      167.35     12.45 o 
  -7   4   6       77.70       73.42      6.76 o 
  -6   4   6       33.35       36.41      4.31 o 
  -5   4   6       48.34       45.28      4.62 o 
  -4   4   6      422.91      412.79     36.82 o 
  -3   4   6      502.13      452.91     13.05 o 
  -2   4   6      504.57      429.91     46.31 o 
  -1   4   6      171.83      174.17      6.75 o 
   0   4   6      597.94      589.83     18.25 o 
   1   4   6       42.42       45.09      3.66 o 
   2   4   6      120.02      118.56      7.92 o 
   3   4   6       53.82       49.09      3.94 o 
   4   4   6       50.99       48.78      5.08 o 
   5   4   6        5.38        4.77      3.22 o 
  -8   5   6        9.55       21.57      6.09 o 
  -7   5   6      132.15      125.59      9.67 o 
  -6   5   6       37.52       38.41      4.44 o 
  -5   5   6       60.59       55.83      5.41 o 
  -4   5   6       83.28       76.49     12.36 o 
  -3   5   6      684.55      633.62     31.41 o 
  -2   5   6      294.26      280.55      9.60 o 
  -1   5   6        5.95        8.52      1.51 o 
   0   5   6        8.14        6.09      1.59 o 
   1   5   6      470.39      463.33     18.46 o 
   2   5   6       10.14       10.51      4.03 o 
   3   5   6       54.69       60.88      9.03 o 
   4   5   6       55.90       56.08      8.06 o 
  -8   6   6       19.80       22.17      4.69 o 
  -7   6   6       75.79       72.17      7.30 o 
  -6   6   6      131.57      130.97     19.90 o 
  -5   6   6      170.97      171.18     27.79 o 
  -4   6   6        4.56        4.33      1.15 o 
  -3   6   6        9.12        7.36      1.55 o 
  -2   6   6       30.69       35.44      2.87 o 
  -1   6   6       43.42       44.06      2.96 o 
   0   6   6       13.47       11.32      3.59 o 
   1   6   6      120.39      125.75     13.53 o 
   2   6   6       95.31       87.87     11.05 o 
   3   6   6       10.78       18.87      5.07 o 
   4   6   6       11.18       16.89      5.41 o 
  -7   7   6       80.97       80.35      8.92 o 
  -6   7   6       50.46       55.57      7.20 o 
  -5   7   6       18.99       21.25      3.96 o 
  -4   7   6      142.63      114.64     11.21 o 
  -3   7   6       18.89       22.05      2.58 o 
  -2   7   6       55.41       57.31      5.91 o 
  -1   7   6      106.22       97.24     10.41 o 
   0   7   6       68.84       67.86      8.83 o 
   1   7   6       48.57       54.97      9.50 o 
   2   7   6      104.38      101.54     14.34 o 
   3   7   6       98.85      105.97     12.63 o 
  -6   8   6      111.15      102.75      9.78 o 
  -5   8   6      155.84      175.61     14.19 o 
  -4   8   6      367.61      372.09     21.17 o 
  -3   8   6      307.09      251.21     34.47 o 
  -2   8   6       74.51       77.40      9.20 o 
  -1   8   6       77.69       75.11      9.70 o 
   0   8   6       34.24       37.41      6.01 o 
   1   8   6       30.17       29.41      5.81 o 
  -4   9   6       77.93       33.88      6.14 o 
  -3   9   6       50.70       40.56      5.31 o 
  -2   9   6        1.03        0.17      1.91 o 
  -1   9   6        0.74        7.56      3.19 o 
  -3  -8   7        0.37        1.71      2.72 o 
  -2  -8   7       40.13       29.57      4.56 o 
  -1  -8   7        3.93        9.83      7.92 o 
   0  -8   7       17.11       20.26      4.20 o 
   1  -8   7       10.60       15.39      4.80 o 
   2  -8   7      149.07      129.68     12.99 o 
  -4  -7   7       90.62       89.08      8.64 o 
  -3  -7   7      170.81      152.88     12.66 o 
  -2  -7   7      155.99      145.15     10.88 o 
  -1  -7   7       43.38       43.01      5.05 o 
   0  -7   7      143.49      147.00     10.89 o 
   1  -7   7        7.38        6.51      2.52 o 
   2  -7   7       49.28       53.86      6.90 o 
   3  -7   7       20.91       25.51      6.09 o 
  -6  -6   7       79.73       68.00      9.64 o 
  -5  -6   7       70.01       85.89     12.19 o 
  -4  -6   7       68.11       74.08      7.01 o 
  -3  -6   7       37.34       37.57      5.00 o 
  -2  -6   7      208.67      201.13     12.68 o 
  -1  -6   7       99.72      107.10      8.81 o 
   0  -6   7       53.11       63.12      7.05 o 
   1  -6   7       89.36       85.04      8.24 o 
   2  -6   7      130.35      127.53     15.31 o 
   3  -6   7       54.55       59.10      9.84 o 
   4  -6   7      138.18      150.90     19.74 o 
  -7  -5   7       30.56       26.16      7.52 o 
  -6  -5   7       38.40       51.78      9.80 o 
  -5  -5   7      172.97      182.10     19.34 o 
  -4  -5   7       12.03       12.82      2.58 o 
  -3  -5   7       25.95       31.71      3.86 o 
  -2  -5   7        8.96       10.45      2.41 o 
  -1  -5   7       95.49       94.75      7.80 o 
   0  -5   7       43.94       49.49      5.47 o 
   1  -5   7       37.77       33.85      7.09 o 
   2  -5   7       29.01       39.72      8.56 o 
   3  -5   7      359.32      365.50     31.26 o 
   4  -5   7       77.70       79.45     13.67 o 
   5  -5   7       90.42       94.39     14.07 o 
  -7  -4   7       44.87       53.69     10.14 o 
  -6  -4   7       30.93       38.48      8.83 o 
  -5  -4   7       56.29       63.13     10.24 o 
  -4  -4   7        1.47        1.94      1.26 o 
  -3  -4   7        0.98        1.58      1.41 o 
  -2  -4   7       66.56       54.46      5.04 o 
  -1  -4   7       50.80       42.56      4.71 o 
   0  -4   7       53.34       55.93      4.22 o 
   1  -4   7      172.60      195.39     16.32 o 
   2  -4   7       12.63       14.64      4.73 o 
   3  -4   7        4.54        4.80      4.26 o 
   4  -4   7       20.65       19.37      5.84 o 
   5  -4   7       51.31       58.12     11.85 o 
  -8  -3   7       45.03       26.49      7.66 o 
  -7  -3   7      127.32      128.61     14.00 o 
  -6  -3   7      260.48      262.18     23.20 o 
  -5  -3   7       50.71       54.93     10.14 o 
  -4  -3   7      445.66      482.19     36.57 o 
  -3  -3   7       80.46       85.78      9.10 o 
  -2  -3   7      318.15      314.13     14.33 o 
  -1  -3   7       12.23       13.79      2.33 o 
   0  -3   7        2.97        3.79      1.80 o 
   1  -3   7       29.00       32.30      5.41 o 
   2  -3   7      869.22      950.54     63.26 o 
   3  -3   7      310.89      319.90     28.41 o 
   4  -3   7      311.89      318.56     27.97 o 
   5  -3   7       31.42       38.78      9.94 o 
  -8  -2   7       35.75       37.74     11.43 o 
  -7  -2   7      125.36      138.39     11.30 o 
  -6  -2   7      135.88      143.50     11.22 o 
  -5  -2   7       38.50       44.16      5.05 o 
  -4  -2   7      172.55      208.71     12.17 o 
  -3  -2   7      438.00      452.10     23.86 o 
  -2  -2   7      245.97      234.43     28.83 o 
  -1  -2   7       30.44       30.30      8.88 o 
   0  -2   7        6.35        7.76      1.36 o 
   1  -2   7       63.24       58.53      8.03 o 
   2  -2   7      289.95      291.23     24.92 o 
   3  -2   7      198.43      220.41     19.34 o 
   4  -2   7      143.14      148.25     17.66 o 
   5  -2   7       80.79       86.46     12.26 o 
  -8  -1   7       27.74       27.59      5.56 o 
  -7  -1   7        0.33        1.98      2.27 o 
  -6  -1   7       20.83       15.65      3.50 o 
  -5  -1   7        4.73        9.09      2.42 o 
  -4  -1   7       89.46       85.30      7.56 o 
  -3  -1   7      144.28      154.95      9.27 o 
  -2  -1   7        9.42       12.80      3.69 o 
  -1  -1   7      142.07       99.21     42.78 o 
   0  -1   7      110.69       73.79      7.92 o 
   1  -1   7      297.33      283.33     18.40 o 
   2  -1   7      159.31      171.32     14.37 o 
   3  -1   7       19.05       24.85      5.34 o 
   4  -1   7       31.08       34.32      8.19 o 
   5  -1   7      166.27      157.85     17.66 o 
  -9   0   7       35.39       28.73      6.18 o 
  -8   0   7       81.45       77.35     13.99 o 
  -7   0   7       98.11       91.08      8.66 o 
  -6   0   7      169.62      180.27     12.91 o 
  -5   0   7      137.75      153.46     10.23 o 
  -4   0   7       62.36       60.83      5.31 o 
  -3   0   7      210.28      205.00     10.41 o 
  -2   0   7        0.82        0.76      1.19 o 
  -1   0   7        0.74        5.90      1.56 o 
   0   0   7      139.71      117.91      5.48 o 
   1   0   7       19.47       16.45      1.84 o 
   2   0   7       19.36       25.52      5.64 o 
   3   0   7        1.01       10.48      3.73 o 
   4   0   7       57.42       67.86      9.33 o 
   5   0   7      232.78      249.08     25.15 o 
  -9   1   7       14.49       20.21      5.19 o 
  -8   1   7       19.11       19.08      4.40 o 
  -7   1   7       82.36       85.85      8.15 o 
  -6   1   7      232.52      240.77     14.70 o 
  -5   1   7      376.22      417.75     20.93 o 
  -4   1   7        0.75        7.24      2.09 o 
  -3   1   7       30.23       35.05      5.15 o 
  -2   1   7      104.99      124.02      7.18 o 
  -1   1   7      525.07      550.91     22.34 o 
   0   1   7      360.63      396.50     27.95 o 
   1   1   7      721.82      882.11     55.87 o 
   2   1   7      587.68      612.67     39.56 o 
   3   1   7      474.82      433.93     31.93 o 
   4   1   7      175.46      180.65     18.40 o 
   5   1   7      161.16      159.63     18.37 o 
  -8   2   7      115.81      134.32     11.89 o 
  -7   2   7       12.70       10.60      3.68 o 
  -6   2   7       35.97       36.40      4.45 o 
  -5   2   7      124.74      124.09      8.81 o 
  -4   2   7      433.77      452.19     21.36 o 
  -3   2   7      152.23      150.42      8.75 o 
  -2   2   7       79.49       77.49      5.37 o 
  -1   2   7      141.17      160.09      9.82 o 
   0   2   7      308.28      299.47     10.38 o 
   1   2   7       23.02       16.62      3.64 o 
   2   2   7       65.78       72.19      6.61 o 
   3   2   7      262.92      290.29     23.07 o 
   4   2   7      182.58      178.67     17.83 o 
   5   2   7       68.84       81.02     11.82 o 
  -8   3   7       74.21       84.29      8.94 o 
  -7   3   7       39.29       40.25      5.10 o 
  -6   3   7       23.13       19.61      4.10 o 
  -5   3   7       55.54       57.88      5.05 o 
  -4   3   7       52.67       51.10      5.29 o 
  -3   3   7        0.83        0.91      1.25 o 
  -2   3   7       19.92       21.60      1.86 o 
  -1   3   7      180.49      199.04      7.98 o 
   0   3   7      149.51      158.63      7.27 o 
   1   3   7      185.64      191.30     10.66 o 
   2   3   7       94.47      102.18      7.80 o 
   3   3   7      181.57      196.36     18.70 o 
   4   3   7      304.22      267.16     65.19 o 
  -8   4   7       10.44        9.47      3.12 o 
  -7   4   7      212.33      227.87     15.74 o 
  -6   4   7      158.78      157.46     10.51 o 
  -5   4   7      223.25      216.13     22.18 o 
  -4   4   7      268.38      262.28     28.22 o 
  -3   4   7      130.18      128.60     17.18 o 
  -2   4   7       96.39       94.81      7.18 o 
  -1   4   7      134.86      144.35      6.46 o 
   0   4   7       79.28       84.01      5.01 o 
   1   4   7       72.48       76.67      5.74 o 
   2   4   7       14.05       11.03      2.72 o 
   3   4   7       66.50       66.92      5.89 o 
   4   4   7       54.22       58.33      8.76 o 
  -8   5   7       10.77       11.42      3.52 o 
  -7   5   7        8.68       14.63      3.62 o 
  -6   5   7       29.29       32.41      5.11 o 
  -5   5   7       80.24       77.17      6.98 o 
  -4   5   7      124.97      122.48     12.51 o 
  -3   5   7      146.04      148.30      6.59 o 
  -2   5   7      356.75      350.42     13.21 o 
  -1   5   7      800.48      795.75     26.88 o 
   0   5   7      283.88      263.62     14.25 o 
   1   5   7      252.66      195.41    109.68 o 
   2   5   7      207.57      194.28     16.18 o 
   3   5   7      180.73      189.01     17.06 o 
  -7   6   7      131.88      124.79     14.37 o 
  -6   6   7      167.44      151.92     33.18 o 
  -5   6   7      265.70      235.86     36.84 o 
  -4   6   7      144.59      119.29      8.95 o 
  -3   6   7       14.67       11.22      2.16 o 
  -2   6   7       59.69       59.74      4.19 o 
  -1   6   7        5.30        5.83      1.51 o 
   0   6   7        0.66        6.11      2.62 o 
   1   6   7       74.30       72.66      9.67 o 
   2   6   7      239.43      262.89     24.08 o 
   3   6   7       95.74      106.41     12.76 o 
  -6   7   7        7.53        8.89      2.97 o 
  -5   7   7        1.38        2.01      2.12 o 
  -4   7   7      111.24      110.46      8.61 o 
  -3   7   7       21.23       22.38      2.94 o 
  -2   7   7        6.11       10.03      2.65 o 
  -1   7   7       18.45       15.98      4.33 o 
   0   7   7       28.49       30.29      6.95 o 
   1   7   7       84.15       91.67     12.09 o 
  -5   8   7      102.76       99.86     14.61 o 
  -4   8   7       34.46       29.38      8.56 o 
  -3   8   7       39.17       33.68      8.83 o 
  -2   8   7        6.45       11.11      4.20 o 
  -1   8   7       97.44      100.97     11.82 o 
   0   8   7      262.05      288.57     27.53 o 
  -4  -7   8       30.44       34.52      8.26 o 
  -3  -7   8        1.17        3.66      2.37 o 
  -2  -7   8        1.76        5.56      4.53 o 
  -1  -7   8       55.53       55.88      6.44 o 
   0  -7   8      166.99      148.54     12.38 o 
   1  -7   8       23.94       22.90      5.20 o 
  -5  -6   8      142.37      140.73     15.85 o 
  -4  -6   8       63.40       67.16     10.95 o 
  -3  -6   8       43.71       40.97      5.58 o 
  -2  -6   8        9.54       13.50      5.22 o 
  -1  -6   8       97.02       93.22      8.87 o 
   0  -6   8       95.33       92.67      8.68 o 
   1  -6   8       64.54       54.85      7.02 o 
   2  -6   8       33.94       35.83      9.10 o 
   3  -6   8       38.21       42.44     10.51 o 
  -6  -5   8        5.43        7.92      4.43 o 
  -5  -5   8       25.23       24.24      7.59 o 
  -4  -5   8        0.36       10.88      4.97 o 
  -3  -5   8       18.56       25.56      3.90 o 
  -2  -5   8       89.13       96.43      8.10 o 
  -1  -5   8      312.46      303.96     18.33 o 
   0  -5   8      204.10      212.08     14.27 o 
   1  -5   8      424.88      398.74     31.77 o 
   2  -5   8      179.06      185.92     21.76 o 
   3  -5   8      192.86      202.48     24.95 o 
  -7  -4   8      112.02      118.83     15.61 o 
  -6  -4   8      640.03      665.49     60.31 o 
  -5  -4   8       27.64       36.00      7.49 o 
  -4  -4   8        4.25        9.97      4.73 o 
  -3  -4   8        0.81        1.93      1.50 o 
  -2  -4   8       55.95       51.67      4.94 o 
  -1  -4   8        9.77       13.45      2.77 o 
   0  -4   8        0.66        9.03      4.63 o 
   1  -4   8        9.64       16.45      5.20 o 
   2  -4   8      494.24      515.36     40.97 o 
   3  -4   8       41.85       52.35      9.44 o 
   4  -4   8       21.42       28.27      7.39 o 
  -7  -3   8       45.68       37.42      6.43 o 
  -6  -3   8       34.58       24.04      6.98 o 
  -5  -3   8       51.84       50.37      8.80 o 
  -4  -3   8       84.35       92.58      8.10 o 
  -3  -3   8       86.95       96.87      5.86 o 
  -2  -3   8      287.98      298.47     18.25 o 
  -1  -3   8      159.58      160.88      8.73 o 
   0  -3   8       39.68       46.71      8.46 o 
   1  -3   8       22.48       16.18      5.20 o 
   2  -3   8      189.95      180.08     20.08 o 
   3  -3   8      196.89      222.42     22.06 o 
   4  -3   8        8.64       11.72      5.24 o 
  -8  -2   8       36.96       35.54      6.14 o 
  -7  -2   8      121.99      108.55     11.42 o 
  -6  -2   8       46.64       52.31      7.21 o 
  -5  -2   8       50.08       62.30      6.64 o 
  -4  -2   8       72.82       82.13      7.64 o 
  -3  -2   8       52.52       56.16      5.05 o 
  -2  -2   8       28.20       21.14      4.89 o 
  -1  -2   8       88.41       76.01     24.43 o 
   0  -2   8       92.62       84.56      5.05 o 
   1  -2   8      292.53      248.51     18.84 o 
   2  -2   8      222.32      212.11     19.54 o 
   3  -2   8      151.28      175.45     20.65 o 
   4  -2   8      188.61      199.09     23.67 o 
  -8  -1   8       48.61       51.83      7.51 o 
  -7  -1   8       13.89       18.95      4.48 o 
  -6  -1   8       24.22       28.83      5.04 o 
  -5  -1   8       31.44       28.22      4.96 o 
  -4  -1   8       17.14       14.83      3.49 o 
  -3  -1   8      185.06      183.83     10.84 o 
  -2  -1   8       72.09       63.54     11.00 o 
  -1  -1   8      151.86       99.37     37.26 o 
   0  -1   8      378.53      324.92     18.32 o 
   1  -1   8      144.93      156.34     17.73 o 
   2  -1   8      308.42      314.97     25.02 o 
   3  -1   8      315.40      298.98     25.28 o 
   4  -1   8       60.03       60.27     11.99 o 
  -8   0   8       90.61      105.45     10.85 o 
  -7   0   8      109.19      119.69     12.83 o 
  -6   0   8        0.37        4.18      3.07 o 
  -5   0   8       15.61       14.39      2.97 o 
  -4   0   8       55.43       58.80      6.53 o 
  -3   0   8      286.45      285.03     15.91 o 
  -2   0   8      382.15      388.51     18.12 o 
  -1   0   8      115.74      108.54      9.84 o 
   0   0   8      270.25      189.84     34.92 o 
   1   0   8      150.78      162.05     16.82 o 
   2   0   8       86.55       81.19      9.20 o 
   3   0   8       16.46       17.76      5.94 o 
   4   0   8       25.14       24.14      6.21 o 
  -8   1   8        6.06       10.11      4.35 o 
  -7   1   8        1.93        1.20      1.86 o 
  -6   1   8       11.69       11.35      3.10 o 
  -5   1   8       10.87       13.85      3.08 o 
  -4   1   8       75.26       87.22      7.83 o 
  -3   1   8       10.36        8.53      2.43 o 
  -2   1   8        0.61        1.92      1.50 o 
  -1   1   8        1.22        2.87      2.94 o 
   0   1   8      218.84      213.68     11.25 o 
   1   1   8      855.73      669.29    193.23 o 
   2   1   8      538.04      475.84     32.87 o 
   3   1   8       11.17       14.41      4.47 o 
   4   1   8      113.41      125.21     15.75 o 
  -8   2   8       30.12       31.79      5.29 o 
  -7   2   8       33.98       39.89      5.33 o 
  -6   2   8      150.14      154.38     12.29 o 
  -5   2   8       81.54       91.87      8.12 o 
  -4   2   8       74.70       74.18      6.83 o 
  -3   2   8        1.47        5.23      2.11 o 
  -2   2   8       57.48       50.78      5.47 o 
  -1   2   8       35.94       40.03      4.45 o 
   0   2   8      249.13      247.56     12.87 o 
   1   2   8      114.24      119.88      8.06 o 
   2   2   8      374.17      412.07     34.42 o 
   3   2   8      191.73      167.72     14.41 o 
   4   2   8      148.19      146.54     16.89 o 
  -8   3   8        0.76        8.09      3.44 o 
  -7   3   8       26.05       30.45      5.28 o 
  -6   3   8       93.69       90.01      9.06 o 
  -5   3   8      210.13      208.14     12.85 o 
  -4   3   8       16.38       14.98      2.90 o 
  -3   3   8       53.44       62.26      6.04 o 
  -2   3   8      413.06      431.91     15.47 o 
  -1   3   8      856.76      904.74     31.02 o 
   0   3   8       37.05       38.60      3.43 o 
   1   3   8       64.66       65.51      6.16 o 
   2   3   8       12.67        8.29      5.78 o 
   3   3   8      168.01      195.96     18.23 o 
  -7   4   8       28.27       26.90      5.43 o 
  -6   4   8        5.29        7.57      3.03 o 
  -5   4   8       34.59       30.88      4.91 o 
  -4   4   8      131.17      128.76      9.53 o 
  -3   4   8      123.21      135.88     10.13 o 
  -2   4   8       15.62       20.24      3.82 o 
  -1   4   8      356.73      382.39     15.10 o 
   0   4   8       40.09       42.28      3.71 o 
   1   4   8       24.97       29.43      4.37 o 
   2   4   8      150.62      141.23     10.06 o 
   3   4   8      394.56      452.54     38.15 o 
  -7   5   8       24.48       28.71      5.49 o 
  -6   5   8        9.75       17.85      4.85 o 
  -5   5   8       56.80       59.63      6.52 o 
  -4   5   8        1.52        3.84      3.14 o 
  -3   5   8       99.33       98.68      7.92 o 
  -2   5   8       43.89       45.70      3.90 o 
  -1   5   8        5.70        6.84      1.99 o 
   0   5   8      227.95      220.16     12.12 o 
   1   5   8      116.29      118.26     11.32 o 
   2   5   8       56.88       56.55      9.10 o 
  -6   6   8       31.78       33.77      6.06 o 
  -5   6   8       33.19       32.19      5.30 o 
  -4   6   8       13.29       17.86      4.38 o 
  -3   6   8       72.42       73.80      7.51 o 
  -2   6   8      127.30      121.50      7.12 o 
  -1   6   8       91.46       95.51      7.69 o 
   0   6   8      192.42      208.66     18.57 o 
   1   6   8      208.73      214.20     20.62 o 
  -5   7   8      147.01      139.77     11.33 o 
  -4   7   8       53.65       48.06      6.60 o 
  -3   7   8       69.01       64.81     11.95 o 
  -2   7   8       80.72       88.78     10.19 o 
  -1   7   8       42.27       37.44      5.91 o 
   0   7   8      120.75      128.20     14.34 o 
  -4  -6   9        1.01        4.26      4.53 o 
  -3  -6   9       12.36       13.77      6.14 o 
  -2  -6   9       74.12       75.04      8.21 o 
  -1  -6   9      109.20      110.31     10.62 o 
   0  -6   9       22.96       24.46      5.83 o 
   1  -6   9      107.99      111.22     15.90 o 
  -5  -5   9        6.75       10.04      5.17 o 
  -4  -5   9       31.36       34.42      8.90 o 
  -3  -5   9       12.62       14.30      6.08 o 
  -2  -5   9       80.56       92.50     10.97 o 
  -1  -5   9      143.31      134.87     10.66 o 
   0  -5   9      110.97      116.64     11.13 o 
   1  -5   9       14.18       21.09      6.82 o 
   2  -5   9       35.81       36.97      9.10 o 
  -6  -4   9      115.40      121.80     11.80 o 
  -5  -4   9      119.42      129.46     12.77 o 
  -4  -4   9       17.22       23.55     11.45 o 
  -3  -4   9       19.23       32.65      5.14 o 
  -2  -4   9       33.94       36.22      4.21 o 
  -1  -4   9       62.95       58.51      6.32 o 
   0  -4   9      402.75      427.55     36.90 o 
   1  -4   9      301.87      341.63     36.63 o 
   2  -4   9      212.12      194.02     19.51 o 
  -6  -3   9       17.09       23.39      4.73 o 
  -5  -3   9       57.66       64.62      8.22 o 
  -4  -3   9       16.24       18.68      3.44 o 
  -3  -3   9      139.09      148.74     10.86 o 
  -2  -3   9      121.05      112.96      6.39 o 
  -1  -3   9      161.09      135.90      9.72 o 
   0  -3   9       21.42       30.72      6.98 o 
   1  -3   9       83.28       95.43     13.43 o 
   2  -3   9       83.62       73.30     10.34 o 
   3  -3   9      125.59      122.90     18.20 o 
  -7  -2   9        0.26       -0.72      2.15 o 
  -6  -2   9        0.35       -2.24      2.47 o 
  -5  -2   9        1.58        5.14      2.84 o 
  -4  -2   9        5.93       11.74      3.61 o 
  -3  -2   9      182.29      169.41     18.32 o 
  -2  -2   9      310.33      221.22     81.29 o 
  -1  -2   9       89.30       70.67      8.61 o 
   0  -2   9       44.28       50.87      8.06 o 
   1  -2   9       60.21       69.27     12.83 o 
   2  -2   9       73.98       67.26      9.60 o 
   3  -2   9       87.76       82.91     12.22 o 
  -7  -1   9       25.70       36.41      5.73 o 
  -6  -1   9        3.86       12.54      3.93 o 
  -5  -1   9       31.71       33.23      4.76 o 
  -4  -1   9      196.81      200.71     14.23 o 
  -3  -1   9       57.89       59.41      7.44 o 
  -2  -1   9       25.48       17.97      8.63 o 
  -1  -1   9        6.66        3.75      1.32 o 
   0  -1   9        7.17       10.85      3.29 o 
   1  -1   9       81.19       75.59     12.32 o 
   2  -1   9       51.09       49.13      7.52 o 
   3  -1   9       53.32       63.80     11.48 o 
  -7   0   9       47.34       44.34      6.26 o 
  -6   0   9       25.69       22.00      5.89 o 
  -5   0   9        0.37        0.82      2.10 o 
  -4   0   9      115.82      135.15     10.83 o 
  -3   0   9      246.51      253.98     14.83 o 
  -2   0   9      221.59      201.61     11.69 o 
  -1   0   9      315.73      290.18     31.50 o 
   0   0   9      933.46      576.95    364.64 o 
   1   0   9      601.07      622.48     51.41 o 
   2   0   9       81.19       73.57     11.58 o 
   3   0   9        0.51        8.43      3.93 o 
  -7   1   9        4.49       12.67      4.08 o 
  -6   1   9      145.63      149.67     14.66 o 
  -5   1   9      158.18      162.54     13.57 o 
  -4   1   9       80.50       85.66      8.14 o 
  -3   1   9        7.99       17.12      3.49 o 
  -2   1   9      291.00      287.51     16.47 o 
  -1   1   9       84.70       76.20      6.73 o 
   0   1   9       48.44       45.99      4.89 o 
   1   1   9       61.08       70.48      9.67 o 
   2   1   9       70.23       65.71     11.42 o 
   3   1   9        2.79        2.65      3.09 o 
  -7   2   9        8.78        2.49      2.76 o 
  -6   2   9        4.70        6.93      4.57 o 
  -5   2   9        5.68       13.85      9.96 o 
  -4   2   9        4.38        6.92      2.47 o 
  -3   2   9        1.17        3.32      4.40 o 
  -2   2   9        2.04        6.18      4.58 o 
  -1   2   9      507.44      529.06     25.60 o 
   0   2   9       90.13       81.96      6.89 o 
   1   2   9       63.90       61.75      8.46 o 
   2   2   9      100.86      113.09     14.84 o 
   3   2   9      120.88      148.11     18.60 o 
  -7   3   9       28.43       24.36      4.85 o 
  -6   3   9       98.33       92.66      8.53 o 
  -5   3   9      242.08      264.59     19.31 o 
  -4   3   9      107.96      113.27      9.66 o 
  -3   3   9      255.50      258.62     15.54 o 
  -2   3   9        1.43       14.54     10.14 o 
  -1   3   9       33.65       28.55      4.67 o 
   0   3   9       40.68       41.89      4.84 o 
   1   3   9       19.64       19.41      4.57 o 
   2   3   9       11.27       17.66      5.61 o 
  -6   4   9       19.75       14.39      3.81 o 
  -5   4   9       16.95       18.25      9.32 o 
  -4   4   9      261.26      287.38     26.90 o 
  -3   4   9      322.64      351.58     22.38 o 
  -2   4   9      608.32      632.33     34.05 o 
  -1   4   9      283.45      294.93     13.34 o 
   0   4   9      291.87      316.70     18.37 o 
   1   4   9       64.03       61.78      8.75 o 
  -6   5   9      219.58      203.52     15.33 o 
  -5   5   9        6.25        7.31      3.27 o 
  -4   5   9        0.42        1.22      2.40 o 
  -3   5   9       11.48       12.75      3.42 o 
  -2   5   9       32.77       35.22      5.52 o 
  -1   5   9       56.70       67.11      5.47 o 
   0   5   9      122.28      122.96      8.56 o 
   1   5   9       35.88       39.25      7.79 o 
  -4   6   9        0.70        6.38      7.79 o 
  -3   6   9       90.38       93.87      9.60 o 
  -2   6   9      151.59      150.48     12.52 o 
  -1   6   9       21.05       25.89      5.64 o 
  -2  -5  10        2.53        6.48      5.17 o 
  -1  -5  10       18.80       27.83      5.61 o 
  -4  -4  10       26.56       30.64      5.30 o 
  -3  -4  10      225.27      222.68     16.59 o 
  -2  -4  10      131.33      116.18     14.94 o 
  -1  -4  10       56.63       52.16      6.67 o 
   0  -4  10        2.56        6.82      5.67 o 
  -5  -3  10       31.72       25.46      6.01 o 
  -4  -3  10        4.45        9.98      3.77 o 
  -3  -3  10       52.54       53.26      6.06 o 
  -2  -3  10      136.38      124.49      9.81 o 
  -1  -3  10       61.17       59.43     11.15 o 
   0  -3  10       44.92       42.31      8.70 o 
   1  -3  10       61.60       58.76     11.28 o 
  -6  -2  10       13.05       18.85      4.81 o 
  -5  -2  10       58.42       63.94      8.04 o 
  -4  -2  10      158.87      149.92     16.27 o 
  -3  -2  10       68.17       58.03     16.32 o 
  -2  -2  10      130.24       89.95     20.28 o 
  -1  -2  10       37.30       30.29      5.61 o 
   0  -2  10       29.49       32.67      8.43 o 
   1  -2  10      222.36      236.76     25.52 o 
  -6  -1  10       38.37       34.39      6.80 o 
  -5  -1  10       46.89       51.67      7.38 o 
  -4  -1  10      207.68      209.57     20.23 o 
  -3  -1  10      126.39       93.72     19.36 o 
  -2  -1  10       72.67       46.15     20.13 o 
  -1  -1  10       69.15       49.39      6.41 o 
   0  -1  10       14.98       14.47      4.50 o 
   1  -1  10       53.79       56.14     10.14 o 
   2  -1  10        9.02       10.91      5.41 o 
  -6   0  10       19.03       23.08      5.84 o 
  -5   0  10        0.29       -0.85      2.06 o 
  -4   0  10        5.00       13.06      4.06 o 
  -3   0  10       20.06       21.07      3.83 o 
  -2   0  10       79.62       56.62     23.12 o 
  -1   0  10      156.50      138.42     11.05 o 
   0   0  10      455.52      416.81     35.12 o 
   1   0  10       38.83       42.71      9.91 o 
   2   0  10       11.93       22.26      7.99 o 
  -6   1  10        6.91        1.76      2.61 o 
  -5   1  10       76.83       76.66      8.17 o 
  -4   1  10      128.07      138.69     11.69 o 
  -3   1  10      121.98      116.48      9.49 o 
  -2   1  10        8.87        6.51      2.71 o 
  -1   1  10       50.64       48.04      6.34 o 
   0   1  10       62.28       60.00      9.70 o 
   1   1  10      233.13      223.06     21.89 o 
  -6   2  10       57.13       65.32      8.69 o 
  -5   2  10      108.33      118.08     12.23 o 
  -4   2  10      119.37      134.81     25.18 o 
  -3   2  10      316.27      308.11     20.00 o 
  -2   2  10        8.92        8.44      3.08 o 
  -1   2  10       23.16       21.32      3.81 o 
   0   2  10       22.49       24.21      5.81 o 
   1   2  10       28.53       23.40      5.91 o 
  -6   3  10      164.11      181.29     16.01 o 
  -5   3  10      158.96      167.55     14.67 o 
  -4   3  10        7.26        9.74      4.06 o 
  -3   3  10        1.20        7.07      6.06 o 
  -2   3  10      156.16      157.61     12.66 o 
  -1   3  10       18.39       15.38      3.73 o 
   0   3  10       58.63       59.11      6.90 o 
  -5   4  10       19.54       23.27     10.51 o 
  -4   4  10       51.21       43.16      6.52 o 
  -3   4  10       12.42       17.78      4.67 o 
  -2   4  10      164.65      165.18     13.50 o 
  -1   4  10      120.10      115.91      9.86 o 
  -3  -2  11        8.60       10.44      2.89 o 
  -2  -2  11       15.80        8.70      3.56 o 
  -4  -1  11      183.89      154.15     30.41 o 
  -3  -1  11      156.43       98.98     34.37 o 
  -2  -1  11      202.59       89.79      7.49 o 
  -1  -1  11      110.14       88.65     11.95 o 
  -4   0  11       64.24       72.08      7.87 o 
  -3   0  11       75.05       64.17      6.58 o 
  -2   0  11       36.44       32.09      5.09 o 
  -1   0  11        5.07        2.99      3.02 o 
  -4   1  11       10.51       13.77      7.29 o 
  -3   1  11       29.77       33.50      5.44 o 
  -2   1  11       30.80       24.03      5.05 o 
  -1   1  11       35.48       41.67      8.39 o 
  -3   2  11       24.35       27.72      5.09 o 
  -2   2  11       17.05       20.08      4.11 o 
                                                 
